# Supplementary material for: Adult stem cell deficits drive Slc29a3 disorders in mice
Source: Nat Commun. 2019 Jul 3;10:2943. doi: 10.1038/s41467-019-10925-3 (PMC6610100; doi:10.1038/s41467-019-10925-3)
Supplement: Supplementary file 4 — Supplementary Data 1 [file 41467_2019_10925_MOESM4_ESM.xlsx]

## Sheet: UM_DATA_Liver With Identities
				Supplementary Data 1. Untargeted metabolomics of Slc29a3-/- mouse livers
Serial No.	Compound ID	m/z	Ionization Type	Chemical Identity	Super Class	Fold change	log2(FC)	p.value	#-LOG10(p)	VIP Score
1	CM2P47	160.133	[M+H]+	2-Methylbutyrylglycine	Amino and organic acids	0.1576	-2.6657	1.8457e-06	5.7338	1.8825
2	CM2N867	401.108	[M-H]-	4-Phosphopantothenoylcysteine	Amino and organic acids	0.37738	-1.4059	0.002914	2.5355	1.4659
3	CM2N1232	253.04	[M-H]-	5-L-Glutamyl-taurine	Amino and organic acids	2.442	1.2881	0.00085794	3.0665	1.5432
4	CM1P4506	162.112	[M+H]+	Aminoadipic acid	Amino and organic acids	0.38982	-1.3591	0.0032705	2.4854	1.0855
5	CM1N36	239.076	[M-H]-	Anserine	Amino and organic acids	2.8495	1.5107	0.0055596	2.255	1.5931
6	CM2N173	187.043	[M-H]-	cis-2-Methylaconitate	Amino and organic acids	3.3292	1.7352	0.0036366	2.4393	1.5503
7	CM2P2510	169.984	[M+H]+	Cysteic acid	Amino and organic acids	0.15789	-2.663	3.8444e-05	4.4152	2.0341
8	CM1P393	230.095	[M+H]+	Ergothioneine	Amino and organic acids	0.38089	-1.3926	0.012313	1.9097	1.2697
9	CM2P2148	251.036	[M+H]+	gamma-L-Glutamyl-L-cysteine	Amino and organic acids	0.16936	-2.5618	1.7106e-05	4.7669	1.7768
10	CM2N450	306.059	[M-H]-	Glutathione	Amino and organic acids	0.46554	-1.103	0.0068117	2.1667	1.2318
11	CM2P3493	255.137	[M+H]+	Homoanserine	Amino and organic acids	0.48024	-1.0582	0.0062889	2.2014	1.0331
12	CM2P528	241.161	[M+H]+	Homocarnosine	Amino and organic acids	0.26276	-1.9282	3.7423e-05	4.4269	1.6596
13	CM1N27	132.03	[M-H]-	L-Aspartic acid	Amino and organic acids	3.3687	1.7522	7.1741e-05	4.1442	1.8056
14	CM2P1983	176.139	[M+H]+	L-Citrulline	Amino and organic acids	0.34872	-1.5199	0.0037068	2.431	1.3257
15	CM2N1901	207.052	[M-H]-	L-Kynurenine	Amino and organic acids	0.42898	-1.221	0.028421	1.5464	1.172
16	CM2N112	130.088	[M-H]-	L-Leucine	Amino and organic acids	3.8983	1.9629	7.1741e-05	4.1442	1.8835
17	CM2P1647	147.076	[M+H]+	L-Lysine	Amino and organic acids	0.48177	-1.0536	2.197e-05	4.6582	1.2174
18	CM1P179	150.055	[M+H]+	L-Methionine	Amino and organic acids	2.2603	1.1765	0.006185	2.2087	1.2701
19	CM1P54	166.064	[M+H]+	L-Phenylalanine	Amino and organic acids	0.38207	-1.3881	0.012008	1.9205	1.0498
20	CM1N422	104.035	[M-H]-	L-Serine	Amino and organic acids	4.6175	2.2071	7.1741e-05	4.1442	2.0081
21	CM2P1227	120.102	[M+H]+	L-Threonine	Amino and organic acids	0.34007	-1.5561	0.0016139	2.7921	1.2559
22	CM2P1735	118.086	[M+H]+	L-Valine	Amino and organic acids	0.49074	-1.027	3.273e-07	6.4851	1.1991
23	CM2N47	303.085	[M-H]-	N-Acetylaspartylglutamic acid	Amino and organic acids	0.32969	-1.6008	8.8752e-06	5.0518	1.7442
24	CM2P702	224.128	[M+H]+	N-Acetyl-L-tyrosine	Amino and organic acids	0.48302	-1.0498	0.014324	1.8439	1.0584
25	CM1P266	266.12	[M+H]+	N-Phenylacetylglutamic acid	Amino and organic acids	4.0284	2.0102	0.00036437	3.4385	1.4256
26	CM1P250	279.125	[M+H]+	Pantetheine	Amino and organic acids	0.27762	-1.8488	0.017534	1.7561	1.1555
27	CM1P2302	220.096	[M+H]+	Pantothenic acid	Amino and organic acids	3.2134	1.6841	0.0031524	2.5014	1.7542
28	CM2P507	194.079	[M+H]+	Phenylacetylglycine	Amino and organic acids	0.4447	-1.1691	0.039467	1.4038	1.1069
29	CM1N1697	165.04	[M-H]-	Phenyllactic acid	Amino and organic acids	2.7519	1.4605	0.0011146	2.9529	1.6266
30	CM1P93	380.094	[M+H]+	S-Lactoylglutathione	Amino and organic acids	2.9517	1.5616	0.00067376	3.1715	1.6739
31	CM2P36	126.022	[M+H]+	Taurine	Amino and organic acids	0.33539	-1.5761	8.9677e-07	6.0473	1.4432
32	CM2N1378	152.003	[M-H]-	Thiocysteine	Amino and organic acids	0.25594	-1.9661	0.002914	2.5355	2.0271
33	CM2P815	138.053	[M+H]+	Tyramine	Amino and organic acids	0.31654	-1.6596	6.5258e-05	4.1854	1.4237
34	CM1P1852	195.092	[M+H]+	4-Aminohippuric acid	Benzenoids	0.46695	-1.0987	1.2184e-05	4.9142	1.2096
35	CM2P117	265.111	[M+H]+	Acetyl-N-formyl-5-methoxykynurenamine	Benzenoids	0.36423	-1.4571	0.0008532	3.0689	1.187
36	CM1P915	278.062	[M+H]+	N-(2-hydroxymethyl-3-chlorophenyl)anthranilic acid	Benzenoids	0.25321	-1.9816	0.00015822	3.8007	1.6975
37	CM1N84	151.026	[M-H]-	p-Hydroxyphenylacetic acid	Benzenoids	2.0598	1.0425	0.0001028	3.988	1.4612
38	CM1P66	537.167	[M+H]+	1,4-beta-D-Glucan	Carbohydrates	0.23354	-2.0983	2.7722e-06	5.5572	1.6485
39	CM2N4359	149.047	[M-H]-	2-Deoxyribonic acid	Carbohydrates	0.4432	-1.174	0.002914	2.5355	1.2315
40	CM1N892	185.021	[M-H]-	3-Phosphoglyceric acid	Carbohydrates	4.0498	2.0179	3.3282e-05	4.4778	2.1566
41	CM2N1094	116.072	[M-H]-	Betaine	Carbohydrates	2.3793	1.2505	0.0001028	3.988	1.5196
42	CM2P2355	180.088	[M+H]+	D-Glucosamine	Carbohydrates	0.28901	-1.7908	0.00014274	3.8455	1.6032
43	CM1N186	273.037	[M-H]-	D-Glucuronic acid 1-phosphate	Carbohydrates	5.1444	2.363	7.396e-07	6.131	2.6381
44	CM1P775	343.135	[M+H]+	D-Maltose	Carbohydrates	0.37555	-1.4129	0.0028544	2.5445	1.2312
45	CM1P1733	330.139	[M+H]+	Dopamine glucuronide	Carbohydrates	0.39354	-1.3454	7.4101e-05	4.1302	1.2465
46	CM2P46	137.046	[M+H]+	Erythronic acid	Carbohydrates	0.2617	-1.934	7.1578e-07	6.1452	1.7384
47	CM1N105	259.021	[M-H]-	Fructose 6-phosphate	Carbohydrates	0.30438	-1.7161	0.024184	1.6165	1.406
48	CM1P499	261.036	[M+H]+	Glucose 6-phosphate	Carbohydrates	0.30128	-1.7308	2.9655e-05	4.5279	1.5583
49	CM2N86	229.05	[M-H]-	L-Xylulose 5-phosphate	Carbohydrates	2.0851	1.0601	0.012094	1.9174	1.4814
50	CM1N417	292.139	[M-H]-	N-Acetylmuramate	Carbohydrates	17.297	4.1124	1.4052e-05	4.8522	3.0861
51	CM2N1467	308.101	[M-H]-	N-Acetylneuraminic acid	Carbohydrates	0.051146	-4.2892	7.396e-07	6.131	3.272
52	CM2N4102	312.096	[M-H]-	Phosphoribosylformylglycineamidine	Carbohydrates	0.039841	-4.6496	7.396e-07	6.131	3.4164
53	CM1N116	790.229	[M-H]-	UDP-3-(3R-hydroxy-tetradecanoyl)-alphaD-glucosamine	Carbohydrates	2.0448	1.0319	0.024184	1.6165	1.5688
54	CM2N792	375.223	[M-H]-	(13E)-11a-Hydroxy-9,15-dioxoprost-13-enoic acid	Lipids	2.854	1.513	0.0018298	2.7376	1.4598
55	CM2N1898	306.059	[M-H]-	(S)-Succinyldihydrolipoamide	Lipids	0.42027	-1.2506	0.00085794	3.0665	1.4258
56	CM1P6478	425.298	[M+H]+	1,3,7,12-Tetrahydroxycholan-24-oic acid	Lipids	2.4747	1.3072	0.0021166	2.6744	2.0753
57	CM2P3449	507.269	[M+H]+	11-Hydroxyprogesterone 11-glucuronide	Lipids	0.36645	-1.4483	0.033699	1.4724	1.5906
58	CM2P572	333.249	[M+H]+	17a-Hydroxypregnenolone	Lipids	0.41966	-1.2527	0.0065602	2.1831	1.3278
59	CM2P892	363.205	[M+H]+	18-Hydroxycorticosterone	Lipids	0.3218	-1.6358	4.8775e-05	4.3118	1.5934
60	CM1P3172	302.231	[M+H]+	2,6 Dimethylheptanoyl carnitine	Lipids	0.36269	-1.4632	0.0086811	2.0614	1.2366
61	CM1P2605	456.206	[M+H]+	20-Hydroxy-leukotriene E4	Lipids	9.6611	3.2722	0.029207	1.5345	1.506
62	CM2P1416	385.247	[M+H]+	20-Trihydroxy-leukotriene-B4	Lipids	0.45672	-1.1306	0.02395	1.6207	0.98095
63	CM1P7497	133.105	[M+H]+	2-Hydroxy-3-methylpentanoic acid	Lipids	2.7277	1.4477	0.0028545	2.5445	1.3552
64	CM2N1240	186.045	[M-H]-	2-Keto-6-acetamidocaproate	Lipids	2.496	1.3196	0.0023164	2.6352	1.423
65	CM2P2616	246.17	[M+H]+	2-Methylbutyroylcarnitine	Lipids	0.27138	-1.8816	4.5293e-06	5.344	1.5266
66	CM2P1468	523.325	[M+H]+	2-Oleoylglycerophosphocholine	Lipids	0.47008	-1.089	0.037278	1.4285	0.96847
67	CM2P1671	497.31	[M+H]+	2-Palmitoylglycerophosphocholine	Lipids	0.48901	-1.0321	0.00017232	3.7637	1.132
68	CM2P441	469.315	[M+H]+	3,17-Androstanediol glucuronide	Lipids	0.4555	-1.1345	0.030326	1.5182	1.0126
69	CM2N72	405.304	[M-H]-	3,7-Dihydroxy-12-oxocholanoic acid	Lipids	0.18861	-2.4065	0.00037128	3.4303	1.8254
70	CM1P4244	409.304	[M+H]+	3a,7a,12b-Trihydroxy-5b-cholanoic acid	Lipids	4.5975	2.2009	0.0014488	2.839	1.8459
71	CM1P5864	416.335	[M+H]+	3-Hydroxyhexadecanoylcarnitine	Lipids	0.26056	-1.9403	0.019466	1.7107	1.4993
72	CM1P4922	290.158	[M+H]+	3-Methylglutarylcarnitine	Lipids	0.2163	-2.2089	0.0035764	2.4466	1.2529
73	CM2N843	155.099	[M-H]-	4-Hydroxynonenal	Lipids	0.44228	-1.177	0.010045	1.9981	1.5548
74	CM2N1757	305.249	[M-H]-	5-Androstene-3b,16b,17a-triol	Lipids	4.9764	2.3151	7.1741e-05	4.1442	2.3824
75	CM1P3040	421.377	[M+H]+	5-b-Cholestane-3a ,7a ,12a-triol	Lipids	2.8491	1.5105	0.041685	1.38	1.1182
76	CM2P364	453.32	[M+H]+	5b-Cholestane-3a,7a,12a,23S,25-pentol	Lipids	0.49964	-1.001	0.0072476	2.1398	1.0378
77	CM1P5541	163.115	[M+H]+	5-Hydroxylysine	Lipids	0.39911	-1.3252	0.0027987	2.553	1.0779
78	CM2P76	269.226	[M+H]+	9-Heptadecenoic acid	Lipids	0.13907	-2.8461	9.386e-06	5.0275	2.1017
79	CM2N88	253.219	[M-H]-	9-palmitoleic acid	Lipids	3.7308	1.8995	0.0023164	2.6352	1.5285
80	CM2P2464	301.201	[M+H]+	Adrenosterone	Lipids	0.38882	-1.3628	2.3953e-05	4.6206	1.4214
81	CM2N39	303.234	[M-H]-	Arachidonic acid	Lipids	10.677	3.4164	7.396e-07	6.131	2.9882
82	CM2P138	541.46	[M+H]+	CE(10:0)	Lipids	0.16284	-2.6185	1.9265e-05	4.7152	1.8018
83	CM2P2740	649.631	[M+H]+	CE(18:2(9Z,12Z))	Lipids	8.0692	3.0124	6.9372e-07	6.1588	2.2349
84	CM2P1241	648.627	[M+H]+	Cer(d18:1/24:1(15Z))	Lipids	2.8639	1.518	7.558e-05	4.1216	1.4983
85	CM1P243	429.403	[M+H]+	Cholesteryl acetate	Lipids	0.48838	-1.0339	4.8564e-06	5.3137	1.1466
86	CM1N344	453.284	[M-H]-	Coenzyme Q4	Lipids	2.2712	1.1835	0.0014326	2.8439	1.4469
87	CM1P3757	347.195	[M+H]+	Corticosterone	Lipids	0.45143	-1.1474	0.021063	1.6765	0.9935
88	CM2N4813	207.052	[M-H]-	Dihydrolipoate	Lipids	0.44538	-1.1669	0.020489	1.6885	1.3174
89	CM2N119	327.235	[M-H]-	Docosahexaenoic acid	Lipids	5.2446	2.3908	7.396e-07	6.131	2.3013
90	CM1P5810	309.241	[M+H]+	Eicosadienoic acid	Lipids	0.14515	-2.7844	0.026395	1.5785	1.5303
91	CM2N885	301.232	[M-H]-	Eicosapentaenoic acid	Lipids	2.9959	1.583	2.2188e-05	4.6539	1.7573
92	CM2P1057	273.185	[M+H]+	Estradiol	Lipids	0.28685	-1.8016	0.010696	1.9708	1.2412
93	CM2P580	467.299	[M+H]+	Etiocholanolone glucuronide	Lipids	0.46801	-1.0954	0.019684	1.7059	1.0451
94	CM2P331	258.11	[M+H]+	Glycerophosphocholine	Lipids	0.25479	-1.9726	1.9741e-07	6.7046	1.7543
95	CM2N17	111.021	[M-H]-	hexa-2,4-dienoic acid	Lipids	2.5398	1.3447	8.8752e-06	5.0518	1.6485
96	CM2P1384	260.185	[M+H]+	Hexanoylcarnitine	Lipids	0.093787	-3.4145	3.5506e-06	5.4497	2.3698
97	CM2P371	248.185	[M+H]+	Hydroxybutyrylcarnitine	Lipids	0.46006	-1.1201	0.0056872	2.2451	1.2915
98	CM2P1401	232.154	[M+H]+	Isobutyryl-L-carnitine	Lipids	0.23567	-2.0852	0.0010514	2.9782	1.7566
99	CM2N4398	489.139	[M-H]-	L-2-Aminoadipate adenylate	Lipids	0.10474	-3.2551	0.0055596	2.255	2.1788
100	CM2N1239	974.784	[M-H]-	LacCer(d18:0/24:0)	Lipids	0.21267	-2.2333	0.00037128	3.4303	2.3025
101	CM1P2327	204.153	[M+H]+	L-Acetylcarnitine	Lipids	3.5848	1.8419	3.6848e-05	4.4336	1.9711
102	CM1P59	342.138	[M+H]+	Lactosamine	Lipids	2.2078	1.1426	0.0034934	2.4568	1.1715
103	CM2P25	162.112	[M+H]+	L-Carnitine	Lipids	0.34515	-1.5347	0.0011109	2.9543	1.3434
104	CM2P1876	440.252	[M+H]+	Leukotriene E4	Lipids	0.44134	-1.1801	0.0036259	2.4406	1.2577
105	CM2N4	279.235	[M-H]-	Linoleic acid	Lipids	2.8497	1.5108	0.0011146	2.9529	1.4883
106	CM2P779	411.261	[M+H]+	LPA(16:0/0:0)	Lipids	0.46893	-1.0926	0.023746	1.6244	0.89841
107	CM2P3497	466.268	[M+H]+	LysoPC(14:1(9Z))	Lipids	0.43389	-1.2046	0.029589	1.5289	1.111
108	CM2P1487	482.319	[M+H]+	LysoPC(15:0)	Lipids	0.40085	-1.3189	0.021961	1.6583	1.06
109	CM1N224	516.284	[M-H]-	LysoPC(18:3(6Z,9Z,12Z))	Lipids	4.1023	2.0364	0.020489	1.6885	2.0165
110	CM2P1467	426.273	[M+H]+	LysoPE(0:0/14:0)	Lipids	0.44438	-1.1701	0.024093	1.6181	0.96506
111	CM2P2458	424.255	[M+H]+	LysoPE(0:0/14:1(9Z))	Lipids	0.47044	-1.0879	0.0087519	2.0579	1.0186
112	CM2P656	452.289	[M+H]+	LysoPE(0:0/16:1(9Z))	Lipids	0.46769	-1.0964	0.0059894	2.2226	1.1722
113	CM2P3459	536.333	[M+H]+	LysoPE(0:0/22:1(13Z))	Lipids	0.36118	-1.4692	0.016793	1.7749	1.2889
114	CM2P2204	248.152	[M+H]+	Malonylcarnitine	Lipids	0.16218	-2.6243	0.00027633	3.5586	2.0028
115	CM1P3643	385.304	[M+H]+	MG(0:0/20:1(11Z)/0:0)	Lipids	0.1847	-2.4367	0.0039968	2.3983	1.3245
116	CM2N117	227.203	[M-H]-	Myristic acid	Lipids	2.8446	1.5082	3.3282e-05	4.4778	1.5677
117	CM2P357	227.164	[M+H]+	Myristoleic acid	Lipids	0.46708	-1.0983	1.9454e-05	4.711	1.1719
118	CM2P689	482.281	[M+H]+	N-Acetylleukotriene E4	Lipids	0.31367	-1.6727	0.00064807	3.1884	1.8667
119	CM2P305	539.444	[M+H]+	Neurosporene	Lipids	0.4761	-1.0707	0.0026427	2.5779	1.075
120	CM1P518	290.158	[M+H]+	O-Adipoylcarnitine	Lipids	0.22077	-2.1794	0.0063323	2.1984	1.2226
121	CM2P2177	316.248	[M+H]+	O-Decanoyl-L-carnitine	Lipids	0.35913	-1.4774	0.020546	1.6873	1.1125
122	CM2N131	280.237	[M-H]-	Oleamide	Lipids	3.9201	1.9709	0.00065603	3.1831	1.6288
123	CM2N7	281.25	[M-H]-	Oleic acid	Lipids	3.5722	1.8368	0.038721	1.4121	1.4934
124	CM2P2172	218.139	[M+H]+	O-Propanoylcarnitine	Lipids	0.1261	-2.9873	7.605e-06	5.1189	2.0931
125	CM2P172	673.504	[M+H]+	PA(16:0/18:2(9Z,12Z))	Lipids	0.34943	-1.5169	0.00010609	3.9743	1.2855
126	CM2N3	255.234	[M-H]-	Palmitic acid	Lipids	2.1216	1.0852	0.00027439	3.5616	1.3288
127	CM2N1351	698.461	[M-H]-	PC(12:0/18:3(6Z,9Z,12Z))	Lipids	0.098523	-3.3434	2.2188e-05	4.6539	2.6292
128	CM2P463	674.505	[M+H]+	PC(14:1(9Z)/14:1(9Z))	Lipids	0.36602	-1.45	0.00031765	3.498	1.2181
129	CM2N236	326.112	[M-H]-	PC(O-2:0/2:0)	Lipids	0.058645	-4.0919	7.396e-07	6.131	2.9078
130	CM2P3437	660.422	[M+H]+	PE(14:1(9Z)/16:1(9Z))	Lipids	0.19244	-2.3776	0.014664	1.8338	1.6555
131	CM2P2176	438.273	[M+H]+	PE(15:1(9Z)/0:0)	Lipids	0.44427	-1.1705	0.0039909	2.3989	1.2092
132	CM2P1640	438.273	[M+H]+	PE(P-16:0e/0:0)	Lipids	0.48957	-1.0304	0.00067112	3.1732	1.0684
133	CM2P2014	315.196	[M+H]+	Progesterone	Lipids	0.40716	-1.2963	0.0040661	2.3908	1.154
134	CM2N806	351.222	[M-H]-	Prostaglandin E2	Lipids	2.1468	1.1022	0.00085794	3.0665	1.3549
135	CM1P5819	396.309	[M+H]+	Prostaglandin E2 ethanolamide	Lipids	13.292	3.7325	1.3461e-08	7.8709	2.4091
136	CM2P1922	369.215	[M+H]+	Prostaglandin G2	Lipids	0.49942	-1.0017	0.0020691	2.6842	1.0017
137	CM2P907	285.221	[M+H]+	Retinal	Lipids	0.29225	-1.7747	0.00037509	3.4259	1.4314
138	CM2P2159	250.093	[M+H]+	S-Acetyldihydrolipoamide	Lipids	0.061721	-4.0181	1.363e-06	5.8655	2.7667
139	CM2P395	651.508	[M+H]+	SM(d18:0/12:0)	Lipids	0.28467	-1.8127	1.5166e-05	4.8191	1.545
140	CM2N115	214.022	[M-H]-	sn-Glycero-3-phosphoethanolamine	Lipids	2.0631	1.0448	0.0055596	2.255	1.2619
141	CM2N658	282.253	[M-H]-	Stearamide	Lipids	3.1401	1.6508	0.028421	1.5464	1.3157
142	CM2N26	283.265	[M-H]-	Stearic acid	Lipids	4.6422	2.2148	7.396e-07	6.131	2.1343
143	CM1N20	514.282	[M-H]-	Taurocholic acid	Lipids	5.1665	2.3692	0.0045131	2.3455	1.9448
144	CM2P1142	484.296	[M+H]+	Taurolithocholic acid	Lipids	0.41028	-1.2853	0.00063955	3.1941	1.397
145	CM1P290	372.309	[M+H]+	Tetradecanoylcarnitine	Lipids	0.30762	-1.7008	0.04597	1.3375	1.005
146	CM2P237	267.21	[M+H]+	Tetranor 12-HETE	Lipids	0.17054	-2.5518	1.8656e-05	4.7292	1.7644
147	CM2P2538	169.145	[M+H]+	trans-4,5-epoxy-2(E)-decenal	Lipids	0.49238	-1.0222	0.0037121	2.4304	1.0924
148	CM2P997	455.299	[M+H]+	Ubiquinone-4	Lipids	0.49051	-1.0277	3.0778e-05	4.5118	1.1202
149	CM1P86	282.117	[M+H]+	1-Methyladenosine	Nucleosides, Nucleotides, and analogues	2.8788	1.5255	0.00020061	3.6977	1.3864
150	CM1N86	298.113	[M-H]-	8-Hydroxyguanosine	Nucleosides, Nucleotides, and analogues	3.2621	1.7058	0.00014422	3.841	1.8175
151	CM2P59	268.104	[M+H]+	Adenosine	Nucleosides, Nucleotides, and analogues	0.040134	-4.639	4.2035e-09	8.3764	2.855
152	CM1P11218	348.069	[M+H]+	Adenosine monophosphate	Nucleosides, Nucleotides, and analogues	0.077296	-3.6935	1.9698e-08	7.7056	2.6382
153	CM2P755	388.065	[M+H]+	dCDP	Nucleosides, Nucleotides, and analogues	0.45056	-1.1502	0.020188	1.6949	1.07
154	CM2N2010	306.059	[M-H]-	dCMP	Nucleosides, Nucleotides, and analogues	0.17619	-2.5048	3.3282e-05	4.4778	2.5613
155	CM1P46	252.107	[M+H]+	Deoxyadenosine	Nucleosides, Nucleotides, and analogues	2.5476	1.3492	0.00017364	3.7603	1.2916
156	CM2N4836	330.071	[M-H]-	Deoxyadenosine monophosphate	Nucleosides, Nucleotides, and analogues	0.12131	-3.0433	7.396e-07	6.131	2.6677
157	CM1P357	276.143	[M+H]+	Ethenodeoxyadenosine	Nucleosides, Nucleotides, and analogues	5.249	2.3921	0.00022071	3.6562	1.8905
158	CM2P474	284.125	[M+H]+	Guanosine	Nucleosides, Nucleotides, and analogues	0.36891	-1.4387	3.7848e-05	4.422	1.4489
159	CM1P33	137.045	[M+H]+	Hypoxanthine	Nucleosides, Nucleotides, and analogues	0.34881	-1.5195	3.9886e-06	5.3992	1.3719
160	CM1P10974	269.102	[M+H]+	Inosine	Nucleosides, Nucleotides, and analogues	0.05031	-4.313	1.9437e-07	6.7114	2.5625
161	CM2P1549	367.092	[M+H]+	Phosphoribosyl formamidocarboxamide	Nucleosides, Nucleotides, and analogues	0.35963	-1.4754	0.00069524	3.1579	1.3815
162	CM2N865	303.051	[M-H]-	Thymidine 3',5'-cyclic monophosphate	Nucleosides, Nucleotides, and analogues	0.13951	-2.8415	1.4792e-06	5.83	2.562
163	CM2N16	243.064	[M-H]-	Uridine	Nucleosides, Nucleotides, and analogues	0.47105	-1.0861	0.00037128	3.4303	1.3655
164	CM1P1289	138.048	[M+H]+	1-Methylnicotinamide	Organoheterocyclic compounds	0.27905	-1.8414	5.2391e-07	6.2807	1.5793
165	CM2P4111	457.198	[M+H]+	5,10-Methenyltetrahydrofolate	Organoheterocyclic compounds	2.5715	1.3626	0.045936	1.3379	1.327
166	CM1P410	143.048	[M+H]+	5-Hydroxymethyluracil	Organoheterocyclic compounds	0.36037	-1.4724	0.013484	1.8702	1.0855
167	CM1P4031	164.073	[M+H]+	6-Dimethylaminopurine	Organoheterocyclic compounds	0.29525	-1.76	0.017697	1.7521	1.1281
168	CM1P3001	238.091	[M+H]+	Biopterin	Organoheterocyclic compounds	3.5701	1.836	2.41e-05	4.618	1.6432
169	CM2P491	114.066	[M+H]+	Creatinine	Organoheterocyclic compounds	0.41195	-1.2794	0.004121	2.385	1.0441
170	CM1P9049	115.085	[M+H]+	Dihydrouracil	Organoheterocyclic compounds	2.7644	1.467	0.014326	1.8439	1.4872
171	CM2P2134	123.055	[M+H]+	Niacinamide	Organoheterocyclic compounds	0.36864	-1.4397	5.8892e-06	5.2299	1.4768
172	CM2P2430	124.059	[M+H]+	Picolinic acid	Organoheterocyclic compounds	0.2667	-1.9067	0.0015204	2.818	1.9817
173	CM1P4230	377.144	[M+H]+	Riboflavin	Organoheterocyclic compounds	3.7991	1.9256	0.00010243	3.9896	2.0628
174	CM2P2077	242.116	[M+H]+	Tetrahydrobiopterin	Organoheterocyclic compounds	0.46861	-1.0936	0.00077121	3.1128	1.1686
175	CM2P1981	266.115	[M+H]+	Thiamine	Organoheterocyclic compounds	0.29829	-1.7452	0.047513	1.3232	0.97627
176	CM1P6	162.112	[M+H]+	Unknown	Unknown	0.36033	-1.4726	0.000841	3.0752	1.1672
177	CM1P13	309.128	[M+H]+	Unknown	Unknown	2.1242	1.0869	0.0076426	2.1168	1.063
178	CM1P23	126.022	[M+H]+	Unknown	Unknown	0.38349	-1.3827	0.0049223	2.3078	1.0884
179	CM1P26	134.117	[M+H]+	Unknown	Unknown	0.40611	-1.3001	0.01449	1.8389	1.0252
180	CM1P30	269.087	[M+H]+	Unknown	Unknown	0.34858	-1.5204	2.6326e-06	5.5796	1.3966
181	CM1P31	280.144	[M+H]+	Unknown	Unknown	2.2573	1.1746	0.0062083	2.207	1.09
182	CM1P40	268.103	[M+H]+	Unknown	Unknown	0.093497	-3.4189	2.9082e-08	7.5364	2.1966
183	CM1P41	294.153	[M+H]+	Unknown	Unknown	3.8896	1.9596	2.5782e-05	4.5887	1.5566
184	CM1P48	160.133	[M+H]+	Unknown	Unknown	0.19382	-2.3672	0.00011903	3.9244	1.6489
185	CM1P75	250.092	[M+H]+	Unknown	Unknown	0.26698	-1.9052	5e-06	5.301	1.6006
186	CM1P92	310.112	[M+H]+	Unknown	Unknown	2.0922	1.065	0.0039082	2.408	1.1194
187	CM1P98	234.096	[M+H]+	Unknown	Unknown	2.6761	1.4201	0.00013295	3.8763	1.3595
188	CM1P106	344.132	[M+H]+	Unknown	Unknown	2.9965	1.5833	0.00090437	3.0437	1.2955
189	CM1P135	290.777	[M+H]+	Unknown	Unknown	0.499	-1.0029	0.0012465	2.9043	1.0035
190	CM1P136	290.776	[M+H]+	Unknown	Unknown	0.44219	-1.1773	0.013048	1.8845	1.1746
191	CM1P159	285.082	[M+H]+	Unknown	Unknown	0.47449	-1.0755	0.0010329	2.9859	1.0461
192	CM1P183	327.14	[M+H]+	Unknown	Unknown	0.36493	-1.4543	1.2122e-05	4.9164	1.363
193	CM1P206	297.18	[M+H]+	Unknown	Unknown	0.40323	-1.3103	0.014486	1.8391	1.0042
194	CM1P226	362.084	[M+H]+	Unknown	Unknown	0.3462	-1.5303	0.00014165	3.8488	1.321
195	CM1P252	328.138	[M+H]+	Unknown	Unknown	3.6358	1.8623	0.00073116	3.136	1.403
196	CM1P260	262.127	[M+H]+	Unknown	Unknown	4.7164	2.2377	8.6856e-05	4.0612	1.7027
197	CM1P269	314.144	[M+H]+	Unknown	Unknown	0.3291	-1.6034	8.2031e-06	5.086	1.4386
198	CM1P279	364.12	[M+H]+	Unknown	Unknown	4.9702	2.3133	0.00018728	3.7275	1.9067
199	CM1P295	251.035	[M+H]+	Unknown	Unknown	0.2731	-1.8725	0.011719	1.9311	1.2032
200	CM1P334	436.34	[M+H]+	Unknown	Unknown	0.48863	-1.0332	2.5211e-06	5.5984	1.1642
201	CM1P387	312.11	[M+H]+	Unknown	Unknown	10.441	3.3843	9.67e-06	5.0146	2.3451
202	CM1P389	278.121	[M+H]+	Unknown	Unknown	8.0447	3.008	3.3582e-05	4.4739	2.1774
203	CM1P437	268.101	[M+H]+	Unknown	Unknown	4.3671	2.1267	0.00014646	3.8343	1.8392
204	CM1P450	276.143	[M+H]+	Unknown	Unknown	0.46264	-1.112	0.0092564	2.0336	0.92889
205	CM1P466	295.125	[M+H]+	Unknown	Unknown	6.2134	2.6354	3.0337e-06	5.518	2.1311
206	CM1P483	189.086	[M+H]+	Unknown	Unknown	0.36929	-1.4372	0.00021011	3.6776	1.4809
207	CM1P492	264.107	[M+H]+	Unknown	Unknown	5.4066	2.4347	4.4743e-05	4.3493	1.8722
208	CM1P503	504.19	[M+H]+	Unknown	Unknown	2.1419	1.0989	0.010168	1.9927	1.2334
209	CM1P575	262.067	[M+H]+	Unknown	Unknown	5.8208	2.5412	3.9194e-06	5.4068	2.0867
210	CM1P604	335.174	[M+H]+	Unknown	Unknown	0.28804	-1.7957	6.7287e-09	8.1721	1.7587
211	CM1P642	554.253	[M+H]+	Unknown	Unknown	7.1183	2.8315	0.0089818	2.0466	1.4879
212	CM1P652	218.042	[M+H]+	Unknown	Unknown	2.0604	1.043	0.00088715	3.052	1.1962
213	CM1P666	498.286	[M+H]+	Unknown	Unknown	5.1578	2.3668	0.004446	2.352	1.3942
214	CM1P674	277.211	[M+H]+	Unknown	Unknown	0.10907	-3.1967	0.0009365	3.0285	1.6816
215	CM1P710	372.226	[M+H]+	Unknown	Unknown	0.46793	-1.0956	3.1702e-05	4.4989	1.2014
216	CM1P749	575.122	[M+H]+	Unknown	Unknown	0.20662	-2.275	1.7918e-05	4.7467	1.7939
217	CM1P754	59.0603	[M+H]+	Unknown	Unknown	0.45573	-1.1338	0.00012992	3.8863	1.1207
218	CM1P806	515.312	[M+H]+	Unknown	Unknown	7.4053	2.8886	0.0077622	2.11	1.4511
219	CM1P816	295.157	[M+H]+	Unknown	Unknown	5.4569	2.4481	0.00098267	3.0076	1.781
220	CM1P828	243.025	[M+H]+	Unknown	Unknown	0.30329	-1.7212	0.00039523	3.4032	1.4581
221	CM1P895	480.276	[M+H]+	Unknown	Unknown	7.5154	2.9099	0.00069217	3.1598	1.668
222	CM1P910	367.143	[M+H]+	Unknown	Unknown	3.7402	1.9031	0.021637	1.6648	1.2121
223	CM1P1013	248.145	[M+H]+	Unknown	Unknown	0.37091	-1.4309	0.014535	1.8376	1.0672
224	CM1P1038	59.0603	[M+H]+	Unknown	Unknown	0.49156	-1.0246	0.0010051	2.9978	1.0626
225	CM1P1191	194.117	[M+H]+	Unknown	Unknown	0.49043	-1.0279	7.9377e-05	4.1003	1.1045
226	CM1P1225	284.205	[M+H]+	Unknown	Unknown	0.45888	-1.1238	0.00094653	3.0239	1.2019
227	CM1P1369	535.322	[M+H]+	Unknown	Unknown	3.0025	1.5862	0.025717	1.5898	1.0411
228	CM1P1386	290.771	[M+H]+	Unknown	Unknown	0.44131	-1.1801	0.011814	1.9276	1.2528
229	CM1P1523	326.106	[M+H]+	Unknown	Unknown	8.1305	3.0233	0.00042145	3.3753	1.7878
230	CM1P1631	326.112	[M+H]+	Unknown	Unknown	7.6518	2.9358	3.0891e-05	4.5102	1.9914
231	CM1P1712	290.781	[M+H]+	Unknown	Unknown	0.48206	-1.0527	0.02354	1.6282	1.0863
232	CM1P1720	290.776	[M+H]+	Unknown	Unknown	0.44853	-1.1567	0.00048358	3.3155	1.1647
233	CM1P1810	281.145	[M+H]+	Unknown	Unknown	3.2108	1.6829	0.002502	2.6017	1.3339
234	CM1P1819	538.17	[M+H]+	Unknown	Unknown	0.17346	-2.5273	4.9289e-05	4.3073	1.834
235	CM1P1827	270.09	[M+H]+	Unknown	Unknown	0.3245	-1.6237	0.00013555	3.8679	1.4126
236	CM1P1948	306.152	[M+H]+	Unknown	Unknown	0.107	-3.2243	8.7484e-05	4.0581	1.9364
237	CM1P1970	339.057	[M+H]+	Unknown	Unknown	0.26549	-1.9133	4.9669e-05	4.3039	1.6377
238	CM1P2105	388.108	[M+H]+	Unknown	Unknown	2.3811	1.2516	0.0036778	2.4344	1.3271
239	CM1P2137	310.175	[M+H]+	Unknown	Unknown	13.176	3.7198	6.4193e-08	7.1925	2.4703
240	CM1P2307	59.0603	[M+H]+	Unknown	Unknown	0.45549	-1.1345	0.00013632	3.8655	1.1423
241	CM1P2342	59.0603	[M+H]+	Unknown	Unknown	0.46396	-1.1079	3.2345e-05	4.4902	1.2435
242	CM1P2404	59.0603	[M+H]+	Unknown	Unknown	0.48203	-1.0528	0.00058843	3.2303	1.0578
243	CM1P2448	59.0603	[M+H]+	Unknown	Unknown	0.4944	-1.0162	0.0010275	2.9882	1.0381
244	CM1P2966	274.2	[M+H]+	Unknown	Unknown	0.38669	-1.3707	0.0024433	2.612	1.0948
245	CM1P2967	69.0445	[M+H]+	Unknown	Unknown	0.48768	-1.036	0.013017	1.8855	0.8924
246	CM1P2975	290.781	[M+H]+	Unknown	Unknown	0.46602	-1.1015	0.010655	1.9724	1.0956
247	CM1P2978	290.773	[M+H]+	Unknown	Unknown	0.41461	-1.2702	0.0084385	2.0737	1.3653
248	CM1P2981	309.147	[M+H]+	Unknown	Unknown	2.2491	1.1694	0.0055524	2.2555	1.138
249	CM1P2984	290.776	[M+H]+	Unknown	Unknown	0.43883	-1.1883	0.018576	1.731	1.2237
250	CM1P2986	429.403	[M+H]+	Unknown	Unknown	0.46619	-1.101	5.6298e-06	5.2495	1.1798
251	CM1P2988	365.201	[M+H]+	Unknown	Unknown	11.488	3.522	1.2659e-06	5.8976	2.3704
252	CM1P2993	220.081	[M+H]+	Unknown	Unknown	3.5714	1.8365	6.4351e-05	4.1914	1.6884
253	CM1P3003	264.143	[M+H]+	Unknown	Unknown	2.9715	1.5712	0.002546	2.5941	1.5252
254	CM1P3012	295.136	[M+H]+	Unknown	Unknown	7.2183	2.8517	2.1708e-06	5.6634	2.2314
255	CM1P3025	260.172	[M+H]+	Unknown	Unknown	3.9507	1.9821	0.00017986	3.7451	2.0054
256	CM1P3037	310.127	[M+H]+	Unknown	Unknown	6.5704	2.716	0.001711	2.7667	1.7547
257	CM1P3043	313.124	[M+H]+	Unknown	Unknown	0.44064	-1.1823	4.9192e-05	4.3081	1.208
258	CM1P3077	298.184	[M+H]+	Unknown	Unknown	0.46549	-1.1032	0.00022473	3.6483	1.1391
259	CM1P3078	610.217	[M+H]+	Unknown	Unknown	3.6237	1.8575	0.001334	2.8748	1.5654
260	CM1P3083	290.767	[M+H]+	Unknown	Unknown	0.44774	-1.1593	0.0037361	2.4276	1.1303
261	CM1P3171	290.778	[M+H]+	Unknown	Unknown	0.42331	-1.2402	0.00016085	3.7936	1.2141
262	CM1P3185	261.18	[M+H]+	Unknown	Unknown	4.7735	2.2551	0.00044225	3.3543	1.7654
263	CM1P3187	133.031	[M+H]+	Unknown	Unknown	6.2163	2.6361	0.00065353	3.1847	1.8776
264	CM1P3194	263.163	[M+H]+	Unknown	Unknown	2.4087	1.2683	0.0022032	2.6569	1.4677
265	CM1P3199	298.183	[M+H]+	Unknown	Unknown	0.4645	-1.1062	0.00099416	3.0025	1.1667
266	CM1P3240	114.062	[M+H]+	Unknown	Unknown	3.8804	1.9562	6.9966e-05	4.1551	1.7714
267	CM1P3309	352.247	[M+H]+	Unknown	Unknown	0.4553	-1.1351	0.0036794	2.4342	1.1151
268	CM1P3321	111.091	[M+H]+	Unknown	Unknown	0.41931	-1.2539	0.0047974	2.319	1.0987
269	CM1P3323	254.159	[M+H]+	Unknown	Unknown	0.47665	-1.069	0.0028798	2.5406	1.1382
270	CM1P3345	111.091	[M+H]+	Unknown	Unknown	0.40644	-1.2989	0.00037458	3.4265	1.2427
271	CM1P3416	111.091	[M+H]+	Unknown	Unknown	0.44932	-1.1542	0.00012955	3.8876	1.2074
272	CM1P3429	111.091	[M+H]+	Unknown	Unknown	0.41573	-1.2663	0.00015019	3.8234	1.2883
273	CM1P3437	111.091	[M+H]+	Unknown	Unknown	0.42231	-1.2436	1.1629e-05	4.9345	1.3005
274	CM1P3519	111.091	[M+H]+	Unknown	Unknown	0.42891	-1.2212	0.00010171	3.9926	1.2557
275	CM1P3547	111.091	[M+H]+	Unknown	Unknown	0.39454	-1.3418	9.5259e-05	4.0211	1.3703
276	CM1P3564	139.122	[M+H]+	Unknown	Unknown	0.37485	-1.4156	0.00015969	3.7967	1.3989
277	CM1P3591	127.099	[M+H]+	Unknown	Unknown	0.47672	-1.0688	0.005453	2.2634	1.1594
278	CM1P3609	290.777	[M+H]+	Unknown	Unknown	0.45559	-1.1342	0.031246	1.5052	0.97054
279	CM1P3616	290.778	[M+H]+	Unknown	Unknown	0.48311	-1.0496	0.0097655	2.0103	1.0824
280	CM1P3644	328.231	[M+H]+	Unknown	Unknown	0.43	-1.2176	0.00024258	3.6151	1.2639
281	CM1P3662	295.157	[M+H]+	Unknown	Unknown	6.1541	2.6215	5.9044e-05	4.2288	2.0104
282	CM1P3665	111.091	[M+H]+	Unknown	Unknown	0.43086	-1.2147	5.7295e-05	4.2419	1.2468
283	CM1P3677	145.105	[M+H]+	Unknown	Unknown	2.8505	1.5112	0.01999	1.6992	1.3104
284	CM1P3689	111.092	[M+H]+	Unknown	Unknown	0.44918	-1.1546	0.00052971	3.276	1.2085
285	CM1P3690	111.091	[M+H]+	Unknown	Unknown	0.34705	-1.5268	1.9266e-06	5.7152	1.4793
286	CM1P3692	199.003	[M+H]+	Unknown	Unknown	0.44905	-1.1551	0.00033695	3.4724	1.1775
287	CM1P3695	111.091	[M+H]+	Unknown	Unknown	0.36277	-1.4629	0.00054195	3.266	1.3977
288	CM1P3713	176.139	[M+H]+	Unknown	Unknown	0.48577	-1.0417	0.010462	1.9804	0.93756
289	CM1P3728	111.091	[M+H]+	Unknown	Unknown	0.40017	-1.3213	0.00018443	3.7342	1.3689
290	CM1P3732	306.093	[M+H]+	Unknown	Unknown	0.14287	-2.8072	0.00010545	3.9769	2.0976
291	CM1P3735	436.34	[M+H]+	Unknown	Unknown	0.48915	-1.0316	0.00021814	3.6613	1.0854
292	CM1P3742	254.159	[M+H]+	Unknown	Unknown	0.44331	-1.1736	0.0058848	2.2303	1.2292
293	CM1P3755	347.195	[M+H]+	Unknown	Unknown	0.47077	-1.0869	0.0089009	2.0506	1.0305
294	CM1P3756	290.774	[M+H]+	Unknown	Unknown	0.4563	-1.132	0.0034504	2.4621	1.1443
295	CM1P3758	167.154	[M+H]+	Unknown	Unknown	0.37117	-1.4298	0.0018534	2.732	1.3756
296	CM1P3769	176.139	[M+H]+	Unknown	Unknown	0.4531	-1.1421	0.0021027	2.6772	1.0729
297	CM1P3793	254.159	[M+H]+	Unknown	Unknown	0.40318	-1.3105	0.00037071	3.431	1.2973
298	CM1P3850	167.154	[M+H]+	Unknown	Unknown	0.38602	-1.3733	0.00022351	3.6507	1.4437
299	CM1P3863	139.124	[M+H]+	Unknown	Unknown	0.35335	-1.5008	0.0049031	2.3095	1.2832
300	CM1P3878	167.154	[M+H]+	Unknown	Unknown	0.28049	-1.834	0.0004732	3.325	1.5844
301	CM1P3879	139.122	[M+H]+	Unknown	Unknown	0.33479	-1.5787	0.00014756	3.831	1.5105
302	CM1P3909	139.122	[M+H]+	Unknown	Unknown	0.44707	-1.1614	0.0070248	2.1534	1.0692
303	CM1P3940	352.247	[M+H]+	Unknown	Unknown	0.43816	-1.1905	0.007489	2.1256	1.1881
304	CM1P3982	290.771	[M+H]+	Unknown	Unknown	0.37595	-1.4114	0.005589	2.2527	1.5705
305	CM1P4010	310.131	[M+H]+	Unknown	Unknown	2.8533	1.5126	0.0013703	2.8632	1.3785
306	CM1P4028	453.233	[M+H]+	Unknown	Unknown	0.27491	-1.863	0.0014943	2.8256	1.7222
307	CM1P4084	171.053	[M+H]+	Unknown	Unknown	6.0294	2.592	0.0001587	3.7994	2.1406
308	CM1P4175	139.122	[M+H]+	Unknown	Unknown	0.47076	-1.0869	1.0532e-05	4.9775	1.1734
309	CM1P4224	167.163	[M+H]+	Unknown	Unknown	0.36036	-1.4725	0.0030929	2.5096	1.4693
310	CM1P4229	139.122	[M+H]+	Unknown	Unknown	0.38373	-1.3819	0.00034588	3.4611	1.2379
311	CM1P4271	139.122	[M+H]+	Unknown	Unknown	0.41508	-1.2685	8.4328e-05	4.074	1.2785
312	CM1P4293	139.122	[M+H]+	Unknown	Unknown	0.4031	-1.3108	5.0286e-05	4.2986	1.3231
313	CM1P4297	139.122	[M+H]+	Unknown	Unknown	0.38863	-1.3635	4.0044e-05	4.3975	1.3536
314	CM1P4307	139.122	[M+H]+	Unknown	Unknown	0.37686	-1.4079	0.00019671	3.7062	1.3107
315	CM1P4320	171.992	[M+H]+	Unknown	Unknown	0.45738	-1.1285	0.0048199	2.317	0.99888
316	CM1P4373	347.195	[M+H]+	Unknown	Unknown	0.4963	-1.0107	0.046684	1.3308	0.90525
317	CM1P4385	139.121	[M+H]+	Unknown	Unknown	0.35142	-1.5087	5.0615e-05	4.2957	1.4106
318	CM1P4386	139.122	[M+H]+	Unknown	Unknown	0.33637	-1.5719	4.8553e-05	4.3138	1.5002
319	CM1P4391	347.195	[M+H]+	Unknown	Unknown	0.48549	-1.0425	0.013087	1.8832	0.98055
320	CM1P4475	73.0642	[M+H]+	Unknown	Unknown	0.49915	-1.0025	0.033989	1.4687	0.80966
321	CM1P4510	126.022	[M+H]+	Unknown	Unknown	0.38062	-1.3936	0.0050762	2.2945	1.0894
322	CM1P4515	134.117	[M+H]+	Unknown	Unknown	0.38913	-1.3617	0.0093737	2.0281	1.0535
323	CM1P4523	269.087	[M+H]+	Unknown	Unknown	0.36702	-1.4461	4.7878e-06	5.3199	1.3591
324	CM1P4524	335.174	[M+H]+	Unknown	Unknown	0.29067	-1.7826	8.2937e-09	8.0813	1.7524
325	CM1P4527	137.045	[M+H]+	Unknown	Unknown	0.38719	-1.3689	1.5369e-05	4.8133	1.2638
326	CM1P4538	294.153	[M+H]+	Unknown	Unknown	4.11	2.0391	4.046e-05	4.393	1.5978
327	CM1P4539	120.101	[M+H]+	Unknown	Unknown	0.3846	-1.3786	0.013356	1.8743	1.0337
328	CM1P4543	274.2	[M+H]+	Unknown	Unknown	0.38243	-1.3867	0.0014225	2.847	1.123
329	CM1P4558	290.777	[M+H]+	Unknown	Unknown	0.47296	-1.0802	0.028256	1.5489	1.1605
330	CM1P4566	250.092	[M+H]+	Unknown	Unknown	0.28157	-1.8285	6.1575e-06	5.2106	1.5789
331	CM1P4574	252.107	[M+H]+	Unknown	Unknown	2.5844	1.3698	9.614e-05	4.0171	1.3171
332	CM1P4578	327.14	[M+H]+	Unknown	Unknown	0.36869	-1.4395	1.2025e-05	4.9199	1.3608
333	CM1P4586	268.103	[M+H]+	Unknown	Unknown	0.093797	-3.4143	2.5304e-08	7.5968	2.2015
334	CM1P4588	342.138	[M+H]+	Unknown	Unknown	2.1831	1.1263	0.0033286	2.4777	1.1521
335	CM1P4601	297.18	[M+H]+	Unknown	Unknown	0.42319	-1.2406	0.022057	1.6565	0.95925
336	CM1P4605	362.084	[M+H]+	Unknown	Unknown	0.3452	-1.5345	0.00013018	3.8855	1.3263
337	CM1P4611	285.082	[M+H]+	Unknown	Unknown	0.48786	-1.0355	0.001365	2.8649	1.0292
338	CM1P4615	290.776	[M+H]+	Unknown	Unknown	0.43946	-1.1862	0.0086458	2.0632	1.2386
339	CM1P4621	314.144	[M+H]+	Unknown	Unknown	0.37781	-1.4043	0.0018124	2.7417	1.2121
340	CM1P4627	330.139	[M+H]+	Unknown	Unknown	0.40245	-1.3131	8.1794e-05	4.0873	1.2444
341	CM1P4641	282.117	[M+H]+	Unknown	Unknown	2.9737	1.5722	0.00021545	3.6667	1.3878
342	CM1P4653	537.167	[M+H]+	Unknown	Unknown	0.24746	-2.0147	2.1774e-06	5.6621	1.6193
343	CM1P4673	234.096	[M+H]+	Unknown	Unknown	2.6182	1.3886	6.7833e-05	4.1686	1.3734
344	CM1P4679	261.036	[M+H]+	Unknown	Unknown	0.2734	-1.8709	1.0629e-05	4.9735	1.6683
345	CM1P4682	344.132	[M+H]+	Unknown	Unknown	2.9828	1.5766	0.00019838	3.7025	1.3577
346	CM1P4687	127.101	[M+H]+	Unknown	Unknown	0.3962	-1.3357	0.00019315	3.7141	1.3395
347	CM1P4696	436.34	[M+H]+	Unknown	Unknown	0.48244	-1.0516	1.0732e-05	4.9693	1.1326
348	CM1P4716	251.035	[M+H]+	Unknown	Unknown	0.25168	-1.9903	0.014153	1.8491	1.2009
349	CM1P4728	230.095	[M+H]+	Unknown	Unknown	0.38321	-1.3838	0.011661	1.9332	1.2654
350	CM1P4729	306.093	[M+H]+	Unknown	Unknown	0.12572	-2.9917	4.016e-05	4.3962	2.1901
351	CM1P4741	195.092	[M+H]+	Unknown	Unknown	0.47676	-1.0687	0.00073259	3.1351	1.0789
352	CM1P4744	111.091	[M+H]+	Unknown	Unknown	0.45137	-1.1476	3.6444e-05	4.4384	1.2125
353	CM1P4746	290.771	[M+H]+	Unknown	Unknown	0.46256	-1.1123	0.004755	2.3228	1.1389
354	CM1P4747	328.138	[M+H]+	Unknown	Unknown	4.8064	2.265	8.6019e-05	4.0654	1.654
355	CM1P4755	380.094	[M+H]+	Unknown	Unknown	3.0022	1.586	0.00045979	3.3374	1.7147
356	CM1P4765	516.297	[M+H]+	Unknown	Unknown	2.4281	1.2798	0.036627	1.4362	0.88658
357	CM1P4766	328.231	[M+H]+	Unknown	Unknown	0.43091	-1.2145	0.00074233	3.1294	1.1975
358	CM1P4769	243.025	[M+H]+	Unknown	Unknown	0.29256	-1.7732	0.00011582	3.9362	1.5418
359	CM1P4779	453.233	[M+H]+	Unknown	Unknown	0.28402	-1.816	0.00097393	3.0115	1.7648
360	CM1P4786	127.099	[M+H]+	Unknown	Unknown	0.49395	-1.0176	0.010608	1.9744	1.1274
361	CM1P4793	313.124	[M+H]+	Unknown	Unknown	0.41022	-1.2855	0.00018383	3.7356	1.2064
362	CM1P4805	189.086	[M+H]+	Unknown	Unknown	0.37609	-1.4108	0.00018354	3.7363	1.5028
363	CM1P4815	125.986	[M+H]+	Unknown	Unknown	0.47348	-1.0786	2.3612e-05	4.6269	1.1137
364	CM1P4827	372.309	[M+H]+	Unknown	Unknown	0.30917	-1.6935	0.044894	1.3478	1.009
365	CM1P4865	372.257	[M+H]+	Unknown	Unknown	0.43789	-1.1913	0.006145	2.2115	1.3301
366	CM1P4870	278.062	[M+H]+	Unknown	Unknown	0.26398	-1.9215	0.00024313	3.6142	1.6767
367	CM1P4886	284.205	[M+H]+	Unknown	Unknown	0.45427	-1.1384	0.00028957	3.5383	1.2162
368	CM1P4889	264.143	[M+H]+	Unknown	Unknown	3.124	1.6434	0.001909	2.7192	1.563
369	CM1P4903	276.143	[M+H]+	Unknown	Unknown	0.44731	-1.1606	0.0062868	2.2016	0.96022
370	CM1P4909	220.081	[M+H]+	Unknown	Unknown	3.7037	1.8889	0.00012037	3.9195	1.7285
371	CM1P4923	194.117	[M+H]+	Unknown	Unknown	0.4589	-1.1237	0.0024976	2.6025	1.0365
372	CM1P4930	276.143	[M+H]+	Unknown	Unknown	5.8245	2.5421	6.447e-05	4.1906	1.9483
373	CM1P4947	167.154	[M+H]+	Unknown	Unknown	0.40582	-1.3011	0.0034348	2.4641	1.2477
374	CM1P4954	133.097	[M+H]+	Unknown	Unknown	2.2111	1.1447	0.017283	1.7624	1.3138
375	CM1P4959	139.122	[M+H]+	Unknown	Unknown	0.44145	-1.1797	6.3606e-05	4.1965	1.2077
376	CM1P4972	211.132	[M+H]+	Unknown	Unknown	0.49364	-1.0185	0.046905	1.3288	0.82481
377	CM1P4992	139.122	[M+H]+	Unknown	Unknown	0.45155	-1.1471	0.00021958	3.6584	1.1577
378	CM1P4994	261.18	[M+H]+	Unknown	Unknown	5.4605	2.449	0.00027939	3.5538	1.854
379	CM1P5010	250.129	[M+H]+	Unknown	Unknown	2.341	1.2271	0.0035236	2.453	1.3196
380	CM1P5025	306.153	[M+H]+	Unknown	Unknown	0.098581	-3.3426	0.00016473	3.7832	1.9474
381	CM1P5040	139.122	[M+H]+	Unknown	Unknown	0.3577	-1.4832	4.1596e-05	4.3809	1.3822
382	CM1P5057	254.159	[M+H]+	Unknown	Unknown	0.40352	-1.3093	0.00051838	3.2854	1.3276
383	CM1P5120	504.19	[M+H]+	Unknown	Unknown	2.3453	1.2298	0.008183	2.0871	1.2743
384	CM1P5137	139.122	[M+H]+	Unknown	Unknown	0.37579	-1.412	0.00013956	3.8552	1.3451
385	CM1P5140	254.159	[M+H]+	Unknown	Unknown	0.43379	-1.2049	0.00095704	3.0191	1.2438
386	CM1P5167	248.148	[M+H]+	Unknown	Unknown	0.36697	-1.4463	0.01781	1.7493	1.0267
387	CM1P5178	262.067	[M+H]+	Unknown	Unknown	5.8768	2.555	2.9803e-06	5.5257	2.1047
388	CM1P5201	385.304	[M+H]+	Unknown	Unknown	0.18342	-2.4468	0.004047	2.3929	1.3179
389	CM1P5224	388.108	[M+H]+	Unknown	Unknown	2.3118	1.209	0.0038393	2.4157	1.3211
390	CM1P5230	176.139	[M+H]+	Unknown	Unknown	0.37087	-1.431	0.00069097	3.1605	1.4776
391	CM1P5272	328.143	[M+H]+	Unknown	Unknown	0.36855	-1.4401	0.0053311	2.2732	1.2119
392	CM1P5306	201.001	[M+H]+	Unknown	Unknown	0.42921	-1.2203	0.0023095	2.6365	1.2648
393	CM1P5559	312.11	[M+H]+	Unknown	Unknown	10.03	3.3263	1.0216e-05	4.9907	2.3294
394	CM1P5763	435.284	[M+H]+	Unknown	Unknown	2.6927	1.4291	0.029317	1.5329	1.5361
395	CM1P5828	419.289	[M+H]+	Unknown	Unknown	26.008	4.7009	1.4154e-11	10.849	2.8908
396	CM1P6163	432.33	[M+H]+	Unknown	Unknown	0.14192	-2.8168	0.026371	1.5789	1.4646
397	CM1P6421	290.77	[M+H]+	Unknown	Unknown	0.40793	-1.2936	0.004971	2.3036	1.4633
398	CM1P6437	290.778	[M+H]+	Unknown	Unknown	0.41692	-1.2621	0.0078329	2.1061	1.241
399	CM1P6440	290.776	[M+H]+	Unknown	Unknown	0.47459	-1.0752	0.014493	1.8388	1.1033
400	CM1P6443	290.779	[M+H]+	Unknown	Unknown	0.48939	-1.031	0.018147	1.7412	1.0999
401	CM1P6454	290.774	[M+H]+	Unknown	Unknown	0.37196	-1.4268	0.0079499	2.0996	1.4236
402	CM1P6488	290.768	[M+H]+	Unknown	Unknown	0.37467	-1.4163	0.0016234	2.7896	1.4747
403	CM1P6617	270.09	[M+H]+	Unknown	Unknown	0.34476	-1.5363	2.2939e-05	4.6394	1.3812
404	CM1P6698	139.122	[M+H]+	Unknown	Unknown	0.43812	-1.1906	0.00014117	3.8503	1.1968
405	CM1P6719	314.144	[M+H]+	Unknown	Unknown	0.39735	-1.3315	0.00080351	3.095	1.2659
406	CM1P6880	171.992	[M+H]+	Unknown	Unknown	0.39884	-1.3261	0.0039017	2.4087	1.1505
407	CM1P7005	59.0603	[M+H]+	Unknown	Unknown	0.40249	-1.313	0.00036592	3.4366	1.3949
408	CM1P7173	290.781	[M+H]+	Unknown	Unknown	0.45433	-1.1382	0.019147	1.7179	1.2135
409	CM1P7323	347.194	[M+H]+	Unknown	Unknown	0.49601	-1.0116	0.0065088	2.1865	1.0042
410	CM1P7327	111.091	[M+H]+	Unknown	Unknown	0.41095	-1.2829	8.6235e-05	4.0643	1.2734
411	CM1P7335	111.09	[M+H]+	Unknown	Unknown	0.3974	-1.3313	0.00016236	3.7895	1.3274
412	CM1P7407	111.091	[M+H]+	Unknown	Unknown	0.38216	-1.3878	8.1772e-05	4.0874	1.3864
413	CM1P7424	111.091	[M+H]+	Unknown	Unknown	0.47369	-1.078	0.00042816	3.3684	1.2008
414	CM1P7429	329.142	[M+H]+	Unknown	Unknown	9.1567	3.1948	8.2305e-05	4.0846	2.0771
415	CM1P7433	345.136	[M+H]+	Unknown	Unknown	4.7778	2.2563	0.00043745	3.3591	1.8589
416	CM1P7474	290.78	[M+H]+	Unknown	Unknown	0.42559	-1.2325	0.017669	1.7528	1.6677
417	CM1P7557	290.769	[M+H]+	Unknown	Unknown	0.42085	-1.2486	0.015981	1.7964	1.0625
418	CM1P7602	176.139	[M+H]+	Unknown	Unknown	0.34269	-1.545	1.8117e-05	4.7419	1.4
419	CM1P7618	111.091	[M+H]+	Unknown	Unknown	0.3951	-1.3397	0.0002922	3.5343	1.3418
420	CM1P7645	240.179	[M+H]+	Unknown	Unknown	0.44364	-1.1725	0.00088165	3.0547	1.1952
421	CM1P7647	111.091	[M+H]+	Unknown	Unknown	0.38983	-1.3591	8.424e-06	5.0745	1.3812
422	CM1P7649	111.091	[M+H]+	Unknown	Unknown	0.36254	-1.4638	2.2546e-05	4.6469	1.445
423	CM1P7667	290.782	[M+H]+	Unknown	Unknown	0.4035	-1.3094	0.010417	1.9823	1.4195
424	CM1P7751	309.164	[M+H]+	Unknown	Unknown	5.0631	2.34	1.7076e-05	4.7676	1.9085
425	CM1P7822	186.075	[M+H]+	Unknown	Unknown	2.5688	1.3611	0.0020323	2.692	1.8635
426	CM1P8075	352.247	[M+H]+	Unknown	Unknown	0.48312	-1.0496	0.00074711	3.1266	1.0622
427	CM1P8187	290.775	[M+H]+	Unknown	Unknown	0.46515	-1.1042	0.015461	1.8108	1.1374
428	CM1P8353	352.247	[M+H]+	Unknown	Unknown	0.47755	-1.0663	0.013138	1.8815	0.92752
429	CM1P8500	111.091	[M+H]+	Unknown	Unknown	0.4033	-1.3101	0.00080254	3.0955	1.357
430	CM1P8503	139.122	[M+H]+	Unknown	Unknown	0.38758	-1.3674	4.7051e-05	4.3274	1.3144
431	CM1P8595	244.128	[M+H]+	Unknown	Unknown	6.0117	2.5878	0.00032578	3.4871	1.707
432	CM1P8675	336.177	[M+H]+	Unknown	Unknown	0.27676	-1.8533	2.7517e-07	6.5604	1.7528
433	CM1P8818	347.195	[M+H]+	Unknown	Unknown	0.44212	-1.1775	0.0031146	2.5066	1.027
434	CM1P8825	139.122	[M+H]+	Unknown	Unknown	0.40235	-1.3135	0.00016239	3.7895	1.2573
435	CM1P8867	139.123	[M+H]+	Unknown	Unknown	0.37687	-1.4079	0.00021988	3.6578	1.4087
436	CM1P8883	167.152	[M+H]+	Unknown	Unknown	0.4292	-1.2203	0.0039446	2.404	1.266
437	CM1P8933	329.142	[M+H]+	Unknown	Unknown	8.5677	3.0989	7.5881e-05	4.1199	2.0235
438	CM1P8965	625.265	[M+H]+	Unknown	Unknown	0.4298	-1.2182	0.0002956	3.5293	1.1892
439	CM1P8990	298.185	[M+H]+	Unknown	Unknown	0.44779	-1.1591	0.00095418	3.0204	1.181
440	CM1P8999	199.003	[M+H]+	Unknown	Unknown	0.46677	-1.0992	2.0013e-05	4.6987	1.1807
441	CM1P9103	167.154	[M+H]+	Unknown	Unknown	0.30541	-1.7112	0.00054172	3.2662	1.4541
442	CM1P9335	199.003	[M+H]+	Unknown	Unknown	0.46755	-1.0968	1.1209e-05	4.9504	1.1722
443	CM1P9484	139.122	[M+H]+	Unknown	Unknown	0.41966	-1.2527	6.9957e-05	4.1552	1.2666
444	CM1P9761	298.185	[M+H]+	Unknown	Unknown	0.43237	-1.2097	0.0077458	2.1109	1.051
445	CM1P10072	248.196	[M+H]+	Unknown	Unknown	0.46052	-1.1187	5.5695e-05	4.2542	1.1652
446	CM1P10099	248.196	[M+H]+	Unknown	Unknown	0.38678	-1.3704	2.5307e-05	4.5968	1.3136
447	CM1P10178	111.091	[M+H]+	Unknown	Unknown	0.36241	-1.4643	0.00076409	3.1169	1.3812
448	CM1P10369	139.122	[M+H]+	Unknown	Unknown	0.39843	-1.3276	0.0022049	2.6566	1.146
449	CM1P10393	111.091	[M+H]+	Unknown	Unknown	0.3976	-1.3306	0.0038124	2.4188	1.3049
450	CM1P10566	111.091	[M+H]+	Unknown	Unknown	0.46768	-1.0964	3.9016e-05	4.4088	1.1491
451	CM1P10902	139.122	[M+H]+	Unknown	Unknown	0.44048	-1.1828	0.0089206	2.0496	1.1088
452	CM1P11027	298.183	[M+H]+	Unknown	Unknown	0.37498	-1.4151	0.030003	1.5228	0.9665
453	CM1P11232	111.091	[M+H]+	Unknown	Unknown	0.45729	-1.1288	0.00037379	3.4274	1.1673
454	CM1P11263	270.09	[M+H]+	Unknown	Unknown	0.3636	-1.4596	0.00062988	3.2007	1.2019
455	CM1P11408	111.091	[M+H]+	Unknown	Unknown	0.46807	-1.0952	0.0062295	2.2055	1.0217
456	CM1P11979	111.091	[M+H]+	Unknown	Unknown	0.4806	-1.0571	0.0014222	2.847	1.106
457	CM1P12047	167.154	[M+H]+	Unknown	Unknown	0.33996	-1.5566	0.0012965	2.8872	1.6152
458	CM1P12168	139.122	[M+H]+	Unknown	Unknown	0.4847	-1.0448	0.048421	1.315	0.95256
459	CM1P12235	352.246	[M+H]+	Unknown	Unknown	0.35373	-1.4993	0.00065649	3.1828	1.3543
460	CM1P12236	201.001	[M+H]+	Unknown	Unknown	0.49887	-1.0033	0.010622	1.9738	1.0868
461	CM1P12362	171.992	[M+H]+	Unknown	Unknown	0.47656	-1.0693	2.4504e-05	4.6108	1.1701
462	CM1P12578	352.246	[M+H]+	Unknown	Unknown	0.30356	-1.7199	0.00016932	3.7713	1.5482
463	CM2P24	137.046	[M+H]+	Unknown	Unknown	0.47522	-1.0733	0.0004003	3.3976	1.0387
464	CM2P48	523.449	[M+H]+	Unknown	Unknown	0.15799	-2.6621	1.3775e-05	4.8609	1.8105
465	CM2P51	269.088	[M+H]+	Unknown	Unknown	0.11447	-3.127	2.5549e-10	9.5926	2.2735
466	CM2P56	290.791	[M+H]+	Unknown	Unknown	0.32777	-1.6092	0.0025029	2.6015	1.68
467	CM2P79	485.202	[M+H]+	Unknown	Unknown	2.8329	1.5023	0.034717	1.4595	1.4261
468	CM2P98	625.492	[M+H]+	Unknown	Unknown	0.35064	-1.5119	1.0339e-05	4.9855	1.425
469	CM2P102	657.518	[M+H]+	Unknown	Unknown	0.28193	-1.8266	4.6785e-05	4.3299	1.413
470	CM2P136	469.207	[M+H]+	Unknown	Unknown	12.019	3.5873	0.01719	1.7647	1.7298
471	CM2P141	327.14	[M+H]+	Unknown	Unknown	0.26686	-1.9059	1.09e-07	6.9626	1.7138
472	CM2P174	626.496	[M+H]+	Unknown	Unknown	0.3205	-1.6416	2.0036e-05	4.6982	1.5241
473	CM2P185	557.455	[M+H]+	Unknown	Unknown	0.32515	-1.6208	0.00026478	3.5771	1.302
474	CM2P196	689.472	[M+H]+	Unknown	Unknown	0.49701	-1.0086	0.0020703	2.684	0.95825
475	CM2P216	143.049	[M+H]+	Unknown	Unknown	0.31493	-1.6669	8.5618e-07	6.0674	1.4901
476	CM2P236	390.161	[M+H]+	Unknown	Unknown	0.22623	-2.1441	1.1355e-08	7.9448	1.8011
477	CM2P285	290.788	[M+H]+	Unknown	Unknown	0.41583	-1.2659	0.0091131	2.0403	1.66
478	CM2P330	320.028	[M+H]+	Unknown	Unknown	0.41974	-1.2524	9.2525e-06	5.0337	1.3505
479	CM2P349	619.466	[M+H]+	Unknown	Unknown	0.28688	-1.8015	1.266e-05	4.8976	1.4943
480	CM2P390	337.125	[M+H]+	Unknown	Unknown	0.12798	-2.966	2.6516e-07	6.5765	2.0893
481	CM2P448	241.161	[M+H]+	Unknown	Unknown	0.42084	-1.2487	0.00091405	3.039	1.3035
482	CM2P465	479.299	[M+H]+	Unknown	Unknown	0.45634	-1.1318	0.00035268	3.4526	1.102
483	CM2P471	412.257	[M+H]+	Unknown	Unknown	0.44098	-1.1812	0.024401	1.6126	1.0725
484	CM2P511	412.257	[M+H]+	Unknown	Unknown	0.49977	-1.0007	0.00027918	3.5541	1.0841
485	CM2P517	495.33	[M+H]+	Unknown	Unknown	0.48856	-1.0334	0.0046469	2.3328	1.0329
486	CM2P545	436.294	[M+H]+	Unknown	Unknown	0.47159	-1.0844	0.0039426	2.4042	1.0958
487	CM2P557	558.458	[M+H]+	Unknown	Unknown	0.34626	-1.5301	0.00089283	3.0492	1.2458
488	CM2P569	657.365	[M+H]+	Unknown	Unknown	0.4836	-1.0481	0.00043082	3.3657	1.0874
489	CM2P575	160.12	[M+H]+	Unknown	Unknown	0.17573	-2.5085	1.2477e-05	4.9039	1.8256
490	CM2P598	320.028	[M+H]+	Unknown	Unknown	0.49918	-1.0024	0.029708	1.5271	0.97365
491	CM2P627	412.257	[M+H]+	Unknown	Unknown	0.46265	-1.112	0.00065027	3.1869	1.1541
492	CM2P638	436.294	[M+H]+	Unknown	Unknown	0.47799	-1.0649	0.0030707	2.5128	1.1063
493	CM2P676	284.125	[M+H]+	Unknown	Unknown	0.45412	-1.1389	0.03756	1.4253	1.001
494	CM2P718	269.107	[M+H]+	Unknown	Unknown	0.024198	-5.369	1.1814e-07	6.9276	3.2667
495	CM2P734	412.257	[M+H]+	Unknown	Unknown	0.48427	-1.0461	0.00014923	3.8261	1.1207
496	CM2P748	479.299	[M+H]+	Unknown	Unknown	0.43591	-1.1979	0.012553	1.9012	0.99562
497	CM2P752	410.278	[M+H]+	Unknown	Unknown	0.40786	-1.2938	0.0076849	2.1144	1.1847
498	CM2P784	320.028	[M+H]+	Unknown	Unknown	0.42437	-1.2366	4.1098e-05	4.3862	1.4287
499	CM2P786	495.33	[M+H]+	Unknown	Unknown	0.42283	-1.2418	0.0042285	2.3738	1.1655
500	CM2P793	388.065	[M+H]+	Unknown	Unknown	0.48506	-1.0438	0.00073545	3.1334	1.1899
501	CM2P824	495.33	[M+H]+	Unknown	Unknown	0.49813	-1.0054	0.04647	1.3328	0.96754
502	CM2P873	411.262	[M+H]+	Unknown	Unknown	0.35838	-1.4804	0.0047859	2.32	1.4154
503	CM2P882	693.535	[M+H]+	Unknown	Unknown	0.076866	-3.7015	0.00027267	3.5644	2.1421
504	CM2P928	381.216	[M+H]+	Unknown	Unknown	0.44876	-1.156	0.0066835	2.175	1.1698
505	CM2P944	290.785	[M+H]+	Unknown	Unknown	0.45813	-1.1262	0.047008	1.3278	1.2692
506	CM2P969	290.797	[M+H]+	Unknown	Unknown	0.4118	-1.28	0.0079989	2.097	1.3334
507	CM2P974	290.796	[M+H]+	Unknown	Unknown	0.48274	-1.0507	0.023447	1.6299	1.1587
508	CM2P983	120.102	[M+H]+	Unknown	Unknown	0.42617	-1.2305	0.0020452	2.6893	1.1194
509	CM2P1059	641.487	[M+H]+	Unknown	Unknown	0.3388	-1.5615	5.1141e-06	5.2912	1.4072
510	CM2P1068	555.333	[M+H]+	Unknown	Unknown	0.32804	-1.6081	1.515e-05	4.8196	1.4357
511	CM2P1164	290.8	[M+H]+	Unknown	Unknown	0.39518	-1.3394	0.008638	2.0636	1.2813
512	CM2P1171	290.799	[M+H]+	Unknown	Unknown	0.47115	-1.0857	0.030009	1.5227	1.6905
513	CM2P1184	484.294	[M+H]+	Unknown	Unknown	0.47496	-1.0741	0.00087496	3.058	1.1259
514	CM2P1197	484.295	[M+H]+	Unknown	Unknown	0.47377	-1.0777	0.0056412	2.2486	1.022
515	CM2P1223	241.162	[M+H]+	Unknown	Unknown	0.47275	-1.0809	0.0016023	2.7953	1.3043
516	CM2P1236	120.102	[M+H]+	Unknown	Unknown	0.34689	-1.5275	0.00062996	3.2007	1.2416
517	CM2P1253	363.205	[M+H]+	Unknown	Unknown	0.48574	-1.0417	0.0041691	2.38	1.0859
518	CM2P1285	436.293	[M+H]+	Unknown	Unknown	0.45992	-1.1206	0.0057628	2.2394	1.0101
519	CM2P1292	505.315	[M+H]+	Unknown	Unknown	0.34085	-1.5528	0.0042354	2.3731	1.3112
520	CM2P1293	347.202	[M+H]+	Unknown	Unknown	0.47705	-1.0678	0.015303	1.8152	1.0465
521	CM2P1310	412.257	[M+H]+	Unknown	Unknown	0.42345	-1.2397	0.0014566	2.8366	1.24
522	CM2P1311	462.273	[M+H]+	Unknown	Unknown	0.43796	-1.1911	0.009077	2.0421	1.0744
523	CM2P1312	333.249	[M+H]+	Unknown	Unknown	0.49762	-1.0069	0.021399	1.6696	1.1208
524	CM2P1317	120.102	[M+H]+	Unknown	Unknown	0.35183	-1.5071	0.002236	2.6505	1.2073
525	CM2P1330	467.299	[M+H]+	Unknown	Unknown	0.46045	-1.1189	0.0010339	2.9855	1.1122
526	CM2P1353	120.102	[M+H]+	Unknown	Unknown	0.35267	-1.5036	0.00077141	3.1127	1.2245
527	CM2P1369	347.202	[M+H]+	Unknown	Unknown	0.48896	-1.0322	0.031941	1.4957	0.93089
528	CM2P1375	186.149	[M+H]+	Unknown	Unknown	0.36338	-1.4605	0.00012166	3.9149	1.2494
529	CM2P1378	412.257	[M+H]+	Unknown	Unknown	0.49975	-1.0007	0.047433	1.3239	0.97152
530	CM2P1476	249.138	[M+H]+	Unknown	Unknown	0.24914	-2.005	8.9455e-08	7.0484	1.7057
531	CM2P1538	407.231	[M+H]+	Unknown	Unknown	0.44651	-1.1632	0.044465	1.352	1.0812
532	CM2P1539	262.978	[M+H]+	Unknown	Unknown	0.42084	-1.2487	0.00026842	3.5712	1.4095
533	CM2P1563	411.262	[M+H]+	Unknown	Unknown	0.48562	-1.0421	0.0021455	2.6685	1.0368
534	CM2P1623	603.47	[M+H]+	Unknown	Unknown	10.546	3.3986	6.4915e-05	4.1877	2.3443
535	CM2P1624	102.093	[M+H]+	Unknown	Unknown	0.38604	-1.3732	0.0050559	2.2962	1.1343
536	CM2P1635	495.33	[M+H]+	Unknown	Unknown	0.47335	-1.079	0.0046563	2.332	1.0199
537	CM2P1643	227.164	[M+H]+	Unknown	Unknown	0.37624	-1.4103	6.7632e-06	5.1698	1.4973
538	CM2P1648	449.344	[M+H]+	Unknown	Unknown	5.4665	2.4506	0.015978	1.7965	1.5733
539	CM2P1649	477.32	[M+H]+	Unknown	Unknown	0.48387	-1.0473	0.026009	1.5849	0.91787
540	CM2P1664	477.32	[M+H]+	Unknown	Unknown	0.43084	-1.2148	3.3662e-05	4.4729	1.2729
541	CM2P1675	385.247	[M+H]+	Unknown	Unknown	0.46993	-1.0895	0.0060901	2.2154	1.0812
542	CM2P1676	385.247	[M+H]+	Unknown	Unknown	0.48577	-1.0417	0.0029814	2.5256	1.0528
543	CM2P1677	138.049	[M+H]+	Unknown	Unknown	0.47483	-1.0745	0.0030017	2.5226	0.95993
544	CM2P1685	484.297	[M+H]+	Unknown	Unknown	0.4813	-1.055	0.042692	1.3697	0.84124
545	CM2P1690	477.318	[M+H]+	Unknown	Unknown	0.42294	-1.2415	5.3941e-05	4.2681	1.2268
546	CM2P1698	241.162	[M+H]+	Unknown	Unknown	0.43871	-1.1887	0.0017235	2.7636	1.2713
547	CM2P1733	477.318	[M+H]+	Unknown	Unknown	0.43463	-1.2021	0.0014227	2.8469	1.2075
548	CM2P1748	482.32	[M+H]+	Unknown	Unknown	0.47455	-1.0754	0.03695	1.4324	0.92531
549	CM2P1750	248.185	[M+H]+	Unknown	Unknown	0.42745	-1.2262	0.0025438	2.5945	1.3928
550	CM2P1754	426.273	[M+H]+	Unknown	Unknown	0.40745	-1.2953	0.010745	1.9688	1.0229
551	CM2P1756	324.194	[M+H]+	Unknown	Unknown	0.49363	-1.0185	0.028629	1.5432	1.0213
552	CM2P1758	493.313	[M+H]+	Unknown	Unknown	0.46852	-1.0938	0.011023	1.9577	1.0439
553	CM2P1776	505.315	[M+H]+	Unknown	Unknown	0.40049	-1.3202	0.0046991	2.328	1.2054
554	CM2P1779	505.315	[M+H]+	Unknown	Unknown	0.49943	-1.0017	0.0020874	2.6804	0.9762
555	CM2P1787	214.202	[M+H]+	Unknown	Unknown	0.42576	-1.2319	0.00013427	3.872	1.3378
556	CM2P1792	262.164	[M+H]+	Unknown	Unknown	0.24377	-2.0364	0.00018159	3.7409	1.5924
557	CM2P1795	410.278	[M+H]+	Unknown	Unknown	0.4159	-1.2657	0.0085029	2.0704	1.1729
558	CM2P1831	320.028	[M+H]+	Unknown	Unknown	0.49766	-1.0068	0.011098	1.9547	1.0962
559	CM2P1833	160.133	[M+H]+	Unknown	Unknown	0.15661	-2.6748	2.1004e-06	5.6777	1.8922
560	CM2P1852	411.261	[M+H]+	Unknown	Unknown	0.4642	-1.1072	0.021625	1.665	0.93821
561	CM2P1863	290.801	[M+H]+	Unknown	Unknown	0.42909	-1.2206	0.016673	1.778	1.4415
562	CM2P1881	477.317	[M+H]+	Unknown	Unknown	0.40973	-1.2872	0.0028206	2.5497	1.1733
563	CM2P1900	493.315	[M+H]+	Unknown	Unknown	0.45223	-1.1449	0.0020487	2.6885	1.0978
564	CM2P1914	479.3	[M+H]+	Unknown	Unknown	0.4412	-1.1805	0.0012109	2.9169	1.1302
565	CM2P1915	436.272	[M+H]+	Unknown	Unknown	0.49849	-1.0044	0.00047479	3.3235	1.0485
566	CM2P1929	160.105	[M+H]+	Unknown	Unknown	0.29672	-1.7528	0.019086	1.7193	1.0932
567	CM2P1933	381.215	[M+H]+	Unknown	Unknown	0.4951	-1.0142	0.018965	1.7221	0.98802
568	CM2P1937	262.978	[M+H]+	Unknown	Unknown	0.47985	-1.0593	0.0092122	2.0356	0.91288
569	CM2P1941	477.32	[M+H]+	Unknown	Unknown	0.38875	-1.3631	0.00020036	3.6982	1.376
570	CM2P1958	469.315	[M+H]+	Unknown	Unknown	0.43043	-1.2162	0.0039414	2.4043	1.1243
571	CM2P1966	344.279	[M+H]+	Unknown	Unknown	0.46227	-1.1132	0.0044547	2.3512	1.1702
572	CM2P1977	507.33	[M+H]+	Unknown	Unknown	0.4672	-1.0979	0.00077074	3.1131	1.0832
573	CM2P1997	381.215	[M+H]+	Unknown	Unknown	0.4634	-1.1097	0.010351	1.985	1.0288
574	CM2P1998	507.33	[M+H]+	Unknown	Unknown	0.45412	-1.1389	0.02955	1.5294	0.95352
575	CM2P2011	344.279	[M+H]+	Unknown	Unknown	0.47112	-1.0858	0.0036775	2.4344	1.206
576	CM2P2013	411.262	[M+H]+	Unknown	Unknown	0.46852	-1.0938	0.003496	2.4564	1.0523
577	CM2P2015	195.123	[M+H]+	Unknown	Unknown	2.0871	1.0615	0.00010032	3.9986	1.3065
578	CM2P2086	176.139	[M+H]+	Unknown	Unknown	0.34637	-1.5296	0.0033211	2.4787	1.392
579	CM2P2117	411.261	[M+H]+	Unknown	Unknown	0.39952	-1.3237	0.0024762	2.6062	1.1717
580	CM2P2149	288.074	[M+H]+	Unknown	Unknown	0.16274	-2.6194	5.7815e-09	8.238	1.9659
581	CM2P2150	273.082	[M+H]+	Unknown	Unknown	0.39191	-1.3514	0.020067	1.6975	0.9895
582	CM2P2152	221.186	[M+H]+	Unknown	Unknown	0.37449	-1.417	0.017907	1.747	1.0212
583	CM2P2154	551.481	[M+H]+	Unknown	Unknown	0.22511	-2.1513	0.0073394	2.1343	1.5199
584	CM2P2155	128.018	[M+H]+	Unknown	Unknown	0.29719	-1.7505	1.5861e-06	5.7997	1.5136
585	CM2P2166	238.18	[M+H]+	Unknown	Unknown	0.21511	-2.2168	0.0013171	2.8804	1.8003
586	CM2P2173	227.164	[M+H]+	Unknown	Unknown	0.47589	-1.0713	0.00047834	3.3203	1.1634
587	CM2P2185	134.118	[M+H]+	Unknown	Unknown	0.3986	-1.327	0.0049233	2.3077	1.0869
588	CM2P2186	549.465	[M+H]+	Unknown	Unknown	0.25912	-1.9483	0.0063494	2.1973	1.482
589	CM2P2195	469.315	[M+H]+	Unknown	Unknown	0.41134	-1.2816	0.029244	1.534	1.0561
590	CM2P2209	268.213	[M+H]+	Unknown	Unknown	0.12843	-2.9609	0.0028266	2.5487	1.7786
591	CM2P2215	102.103	[M+H]+	Unknown	Unknown	0.37588	-1.4117	0.034868	1.4576	1.0411
592	CM2P2228	477.32	[M+H]+	Unknown	Unknown	0.44648	-1.1633	0.0017463	2.7579	1.1467
593	CM2P2234	477.32	[M+H]+	Unknown	Unknown	0.45823	-1.1258	0.0034597	2.461	1.1465
594	CM2P2239	410.278	[M+H]+	Unknown	Unknown	0.4845	-1.0454	0.00081479	3.089	1.1371
595	CM2P2243	469.315	[M+H]+	Unknown	Unknown	0.41167	-1.2804	0.00014119	3.8502	1.2612
596	CM2P2245	410.278	[M+H]+	Unknown	Unknown	0.46194	-1.1142	0.0016349	2.7865	1.1307
597	CM2P2247	426.273	[M+H]+	Unknown	Unknown	0.3909	-1.3551	0.00014151	3.8492	1.318
598	CM2P2252	456.303	[M+H]+	Unknown	Unknown	0.49941	-1.0017	0.0052777	2.2776	0.91331
599	CM2P2254	257.239	[M+H]+	Unknown	Unknown	0.41399	-1.2723	3.9754e-06	5.4006	1.4236
600	CM2P2269	505.315	[M+H]+	Unknown	Unknown	0.41077	-1.2836	0.031436	1.5026	0.99113
601	CM2P2292	176.14	[M+H]+	Unknown	Unknown	0.3654	-1.4524	0.0012539	2.9017	1.3619
602	CM2P2305	122.925	[M+H]+	Unknown	Unknown	0.2366	-2.0795	0.00035854	3.4455	1.6501
603	CM2P2307	367.093	[M+H]+	Unknown	Unknown	0.46938	-1.0912	0.017465	1.7578	0.9251
604	CM2P2313	284.125	[M+H]+	Unknown	Unknown	0.38565	-1.3746	0.0010756	2.9683	1.3984
605	CM2P2333	666.526	[M+H]+	Unknown	Unknown	0.051837	-4.2699	2.964e-05	4.5281	2.3812
606	CM2P2342	308.163	[M+H]+	Unknown	Unknown	0.44179	-1.1786	0.00018441	3.7342	1.2055
607	CM2P2348	176.137	[M+H]+	Unknown	Unknown	0.41824	-1.2576	0.006513	2.1862	1.1829
608	CM2P2350	426.273	[M+H]+	Unknown	Unknown	0.44146	-1.1797	0.00063964	3.1941	1.1939
609	CM2P2352	136.94	[M+H]+	Unknown	Unknown	0.26733	-1.9033	0.000136	3.8665	1.9661
610	CM2P2360	176.139	[M+H]+	Unknown	Unknown	0.32622	-1.6161	0.0051889	2.2849	1.4063
611	CM2P2417	456.303	[M+H]+	Unknown	Unknown	0.42658	-1.2291	0.0032027	2.4945	1.108
612	CM2P2436	505.315	[M+H]+	Unknown	Unknown	0.38163	-1.3898	0.0031181	2.5061	1.1894
613	CM2P2438	333.249	[M+H]+	Unknown	Unknown	0.47469	-1.0749	0.022864	1.6409	1.269
614	CM2P2449	426.273	[M+H]+	Unknown	Unknown	0.4081	-1.293	0.0082041	2.086	1.2483
615	CM2P2463	456.303	[M+H]+	Unknown	Unknown	0.49933	-1.0019	0.001467	2.8336	1.0197
616	CM2P2469	699.524	[M+H]+	Unknown	Unknown	0.1943	-2.3637	0.0025651	2.5909	1.7167
617	CM2P2480	369.215	[M+H]+	Unknown	Unknown	0.45185	-1.1461	0.0035868	2.4453	1.207
618	CM2P2493	338.189	[M+H]+	Unknown	Unknown	0.36463	-1.4555	3.8622e-06	5.4132	1.6158
619	CM2P2496	308.163	[M+H]+	Unknown	Unknown	0.45524	-1.1353	0.00049239	3.3077	1.1427
620	CM2P2545	315.194	[M+H]+	Unknown	Unknown	0.45971	-1.1212	0.00038757	3.4117	1.2956
621	CM2P2599	524.454	[M+H]+	Unknown	Unknown	0.18263	-2.453	7.8834e-05	4.1033	1.7352
622	CM2P2601	290.796	[M+H]+	Unknown	Unknown	0.49262	-1.0214	0.046688	1.3308	1.1146
623	CM2P2602	290.796	[M+H]+	Unknown	Unknown	0.47921	-1.0613	0.0055325	2.2571	1.1154
624	CM2P2604	290.799	[M+H]+	Unknown	Unknown	0.41925	-1.2541	0.0068888	2.1619	1.3024
625	CM2P2608	525.458	[M+H]+	Unknown	Unknown	0.25604	-1.9656	0.0038467	2.4149	1.6801
626	CM2P2635	284.185	[M+H]+	Unknown	Unknown	0.281	-1.8314	0.004143	2.3827	1.2759
627	CM2P2732	324.194	[M+H]+	Unknown	Unknown	0.44629	-1.1639	0.0025103	2.6003	1.1526
628	CM2P2824	176.139	[M+H]+	Unknown	Unknown	0.4028	-1.3119	0.00092488	3.0339	1.2543
629	CM2P2831	270.091	[M+H]+	Unknown	Unknown	0.078871	-3.6644	2.6063e-08	7.584	2.506
630	CM2P2836	344.279	[M+H]+	Unknown	Unknown	0.49037	-1.0281	0.011095	1.9549	1.0061
631	CM2P2842	505.315	[M+H]+	Unknown	Unknown	0.46577	-1.1023	0.039581	1.4025	0.89854
632	CM2P2857	385.247	[M+H]+	Unknown	Unknown	0.45623	-1.1322	0.00085873	3.0661	1.1513
633	CM2P2873	420.262	[M+H]+	Unknown	Unknown	0.47601	-1.0709	0.0053631	2.2706	1.024
634	CM2P2902	320.028	[M+H]+	Unknown	Unknown	0.4112	-1.2821	3.8752e-06	5.4117	1.5069
635	CM2P2930	301.201	[M+H]+	Unknown	Unknown	0.42215	-1.2442	0.00025801	3.5884	1.3481
636	CM2P3006	290.799	[M+H]+	Unknown	Unknown	0.46838	-1.0943	0.023759	1.6242	1.2274
637	CM2P3013	197.168	[M+H]+	Unknown	Unknown	0.33539	-1.5761	0.00081737	3.0876	1.6752
638	CM2P3023	197.166	[M+H]+	Unknown	Unknown	0.31392	-1.6716	0.0013049	2.8844	1.8038
639	CM2P3036	197.169	[M+H]+	Unknown	Unknown	0.32111	-1.6389	0.00083432	3.0787	1.7022
640	CM2P3064	477.32	[M+H]+	Unknown	Unknown	0.49674	-1.0094	0.0064506	2.1904	1.0701
641	CM2P3073	539.989	[M+H]+	Unknown	Unknown	0.3597	-1.4751	0.017609	1.7543	2.0361
642	CM2P3075	456.303	[M+H]+	Unknown	Unknown	0.47198	-1.0832	0.00018389	3.7354	1.1008
643	CM2P3096	539.997	[M+H]+	Unknown	Unknown	0.30333	-1.721	0.0058912	2.2298	2.3037
644	CM2P3098	539.986	[M+H]+	Unknown	Unknown	0.49939	-1.0018	0.010973	1.9597	1.8221
645	CM2P3105	539.989	[M+H]+	Unknown	Unknown	0.32108	-1.639	0.0021687	2.6638	2.265
646	CM2P3110	420.262	[M+H]+	Unknown	Unknown	0.41679	-1.2626	0.00074646	3.127	1.1959
647	CM2P3115	539.991	[M+H]+	Unknown	Unknown	0.30578	-1.7095	0.010095	1.9959	2.0089
648	CM2P3124	539.984	[M+H]+	Unknown	Unknown	0.41737	-1.2606	0.017409	1.7592	1.9122
649	CM2P3127	224.128	[M+H]+	Unknown	Unknown	0.48711	-1.0377	0.00044239	3.3542	1.1468
650	CM2P3128	301.2	[M+H]+	Unknown	Unknown	0.48288	-1.0503	0.0014756	2.831	1.1459
651	CM2P3132	290.797	[M+H]+	Unknown	Unknown	0.48608	-1.0407	0.010614	1.9741	1.1158
652	CM2P3162	338.19	[M+H]+	Unknown	Unknown	0.37474	-1.416	7.2306e-06	5.1408	1.4248
653	CM2P3165	685.201	[M+H]+	Unknown	Unknown	0.36243	-1.4642	0.048907	1.3106	1.6978
654	CM2P3166	262.979	[M+H]+	Unknown	Unknown	0.49586	-1.012	0.016262	1.7888	1.3031
655	CM2P3177	338.189	[M+H]+	Unknown	Unknown	0.48102	-1.0558	7.4333e-06	5.1288	1.1983
656	CM2P3182	505.315	[M+H]+	Unknown	Unknown	0.49682	-1.0092	0.02406	1.6187	0.9478
657	CM2P3192	328.144	[M+H]+	Unknown	Unknown	0.17403	-2.5226	7.0413e-06	5.1523	2.1227
658	CM2P3196	199.155	[M+H]+	Unknown	Unknown	0.47886	-1.0623	0.0035932	2.4445	1.1408
659	CM2P3209	290.805	[M+H]+	Unknown	Unknown	0.44709	-1.1614	0.043028	1.3663	1.0582
660	CM2P3254	420.263	[M+H]+	Unknown	Unknown	0.49489	-1.0148	0.007752	2.1106	0.94048
661	CM2P3299	114.103	[M+H]+	Unknown	Unknown	0.4628	-1.1115	0.00016791	3.7749	1.22
662	CM2P3313	290.811	[M+H]+	Unknown	Unknown	0.4473	-1.1607	0.0044294	2.3537	1.2587
663	CM2P3333	162.107	[M+H]+	Unknown	Unknown	0.12597	-2.9889	3.8868e-06	5.4104	2.115
664	CM2P3387	290.803	[M+H]+	Unknown	Unknown	0.46483	-1.1052	0.0025674	2.5905	1.2046
665	CM2P3398	290.801	[M+H]+	Unknown	Unknown	0.41561	-1.2667	0.0026974	2.5691	1.2292
666	CM2P3433	227.164	[M+H]+	Unknown	Unknown	0.3554	-1.4925	0.00021677	3.664	1.5627
667	CM2P3481	120.102	[M+H]+	Unknown	Unknown	0.31855	-1.6504	0.00053368	3.2727	1.3474
668	CM2P3485	162.112	[M+H]+	Unknown	Unknown	0.22831	-2.1309	5.329e-05	4.2734	1.5939
669	CM2P3488	320.028	[M+H]+	Unknown	Unknown	0.48629	-1.0401	1.64e-06	5.7852	1.2435
670	CM2P3490	466.268	[M+H]+	Unknown	Unknown	0.47952	-1.0603	0.0027711	2.5573	1.0189
671	CM2P3491	263.159	[M+H]+	Unknown	Unknown	8.2241	3.0399	1.9849e-07	6.7023	2.483
672	CM2P3492	224.128	[M+H]+	Unknown	Unknown	0.36753	-1.4441	0.0040457	2.393	1.294
673	CM2P3494	382.182	[M+H]+	Unknown	Unknown	0.13992	-2.8374	0.028987	1.5378	1.6546
674	CM2P3495	221.186	[M+H]+	Unknown	Unknown	0.41227	-1.2783	0.031863	1.4967	0.95674
675	CM2P3532	162.113	[M+H]+	Unknown	Unknown	0.19625	-2.3492	8.5788e-07	6.0666	1.8875
676	CM2P3534	333.249	[M+H]+	Unknown	Unknown	0.48414	-1.0465	0.021061	1.6765	1.0168
677	CM2P3535	440.253	[M+H]+	Unknown	Unknown	0.46193	-1.1143	0.012875	1.8903	1.0107
678	CM2P3536	385.247	[M+H]+	Unknown	Unknown	0.37567	-1.4125	0.00023805	3.6233	1.4072
679	CM2P3557	452.288	[M+H]+	Unknown	Unknown	0.49984	-1.0005	0.0040559	2.3919	1.089
680	CM2P3572	360.209	[M+H]+	Unknown	Unknown	0.45056	-1.1502	0.018301	1.7375	1.0144
681	CM2P3584	411.261	[M+H]+	Unknown	Unknown	0.37811	-1.4031	0.0043427	2.3622	1.1417
682	CM2P3598	469.315	[M+H]+	Unknown	Unknown	0.4336	-1.2056	0.0022432	2.6491	1.2682
683	CM2P3613	160.107	[M+H]+	Unknown	Unknown	0.19	-2.396	3.3615e-07	6.4735	1.8762
684	CM2P3615	411.26	[M+H]+	Unknown	Unknown	0.42923	-1.2202	0.022005	1.6575	1.0602
685	CM2P3647	426.273	[M+H]+	Unknown	Unknown	0.4576	-1.1278	0.0089591	2.0477	1.0141
686	CM2P3664	505.315	[M+H]+	Unknown	Unknown	0.39802	-1.3291	0.012365	1.9078	1.1554
687	CM2P3667	432.263	[M+H]+	Unknown	Unknown	0.44684	-1.1622	0.0008845	3.0533	1.1327
688	CM2P3688	448.257	[M+H]+	Unknown	Unknown	0.44925	-1.1544	0.010429	1.9817	1.1886
689	CM2P3804	646.406	[M+H]+	Unknown	Unknown	0.19294	-2.3738	0.038272	1.4171	1.5972
690	CM2P3838	290.787	[M+H]+	Unknown	Unknown	0.42829	-1.2233	0.010948	1.9606	1.4479
691	CM2P3844	385.247	[M+H]+	Unknown	Unknown	0.4562	-1.1323	0.00012429	3.9055	1.1861
692	CM2P3876	452.288	[M+H]+	Unknown	Unknown	0.43942	-1.1863	0.00078828	3.1033	1.1744
693	CM2P3877	120.102	[M+H]+	Unknown	Unknown	0.30278	-1.7237	0.001417	2.8486	1.3637
694	CM2P3925	385.247	[M+H]+	Unknown	Unknown	0.47708	-1.0677	0.0014525	2.8379	1.0776
695	CM2P3935	385.247	[M+H]+	Unknown	Unknown	0.45242	-1.1443	0.010079	1.9966	1.0311
696	CM2P3937	385.247	[M+H]+	Unknown	Unknown	0.42835	-1.2231	0.0014608	2.8354	1.2378
697	CM2P3965	440.252	[M+H]+	Unknown	Unknown	0.47588	-1.0713	7.7752e-05	4.1093	1.1596
698	CM2P3983	410.278	[M+H]+	Unknown	Unknown	0.45881	-1.124	0.016021	1.7953	0.99726
699	CM2P4040	410.278	[M+H]+	Unknown	Unknown	0.47172	-1.084	0.0019791	2.7035	1.1538
700	CM2P4073	507.33	[M+H]+	Unknown	Unknown	0.45704	-1.1296	0.0027455	2.5614	1.1514
701	CM2P4077	290.8	[M+H]+	Unknown	Unknown	0.27869	-1.8432	0.0016991	2.7698	2.1755
702	CM2P4094	411.261	[M+H]+	Unknown	Unknown	0.45739	-1.1285	0.014122	1.8501	1.0248
703	CM2P4109	456.195	[M+H]+	Unknown	Unknown	2.2831	1.191	0.046895	1.3289	1.2249
704	CM2P4121	467.299	[M+H]+	Unknown	Unknown	0.46887	-1.0928	0.016379	1.7857	0.98812
705	CM2P4137	495.33	[M+H]+	Unknown	Unknown	0.4679	-1.0957	0.0018292	2.7377	1.0233
706	CM2P4150	440.254	[M+H]+	Unknown	Unknown	0.46045	-1.1189	0.0054367	2.2647	1.2629
707	CM2P4184	410.278	[M+H]+	Unknown	Unknown	0.46381	-1.1084	0.0012405	2.9064	1.1349
708	CM2P4253	301.201	[M+H]+	Unknown	Unknown	0.46151	-1.1156	0.014081	1.8514	1.0477
709	CM2P4281	128.118	[M+H]+	Unknown	Unknown	0.39659	-1.3343	0.00084534	3.073	1.2041
710	CM2P4431	120.102	[M+H]+	Unknown	Unknown	0.31289	-1.6763	0.00050957	3.2928	1.3307
711	CM2P4490	410.278	[M+H]+	Unknown	Unknown	0.49229	-1.0224	0.0048615	2.3132	1.0805
712	CM2P4511	469.315	[M+H]+	Unknown	Unknown	0.36797	-1.4423	0.0092776	2.0326	1.2352
713	CM2P4524	214.202	[M+H]+	Unknown	Unknown	0.37267	-1.424	7.442e-06	5.1283	1.464
714	CM2P4548	410.278	[M+H]+	Unknown	Unknown	0.48596	-1.0411	0.0046598	2.3316	0.98414
715	CM2P4565	477.32	[M+H]+	Unknown	Unknown	0.47147	-1.0848	0.0083372	2.079	1.0824
716	CM2P4571	555.333	[M+H]+	Unknown	Unknown	0.33043	-1.5976	7.7374e-05	4.1114	1.3851
717	CM2P4581	290.804	[M+H]+	Unknown	Unknown	0.44499	-1.1681	0.022609	1.6457	1.1531
718	CM2P4589	410.276	[M+H]+	Unknown	Unknown	0.45107	-1.1486	0.012634	1.8984	1.0017
719	CM2P4636	290.801	[M+H]+	Unknown	Unknown	0.49138	-1.0251	0.020992	1.678	1.0831
720	CM2P4713	477.32	[M+H]+	Unknown	Unknown	0.43514	-1.2005	0.0015719	2.8036	1.227
721	CM2P4754	507.329	[M+H]+	Unknown	Unknown	0.48306	-1.0497	0.0027545	2.56	1.0255
722	CM2P4763	390.161	[M+H]+	Unknown	Unknown	0.20523	-2.2847	3.7789e-08	7.4226	1.8799
723	CM2P4789	479.301	[M+H]+	Unknown	Unknown	0.45154	-1.1471	0.0038683	2.4125	1.0976
724	CM2P4806	407.397	[M+H]+	Unknown	Unknown	0.265	-1.9159	0.0060221	2.2203	1.6891
725	CM2P4877	229.143	[M+H]+	Unknown	Unknown	0.24793	-2.012	3.5871e-06	5.4453	1.5864
726	CM2P4900	410.278	[M+H]+	Unknown	Unknown	0.474	-1.077	0.00068145	3.1666	1.1426
727	CM2P4930	479.305	[M+H]+	Unknown	Unknown	0.42035	-1.2503	0.00044933	3.3474	1.2028
728	CM2P4950	367.093	[M+H]+	Unknown	Unknown	0.38177	-1.3892	0.00038092	3.4192	1.3684
729	CM2P4960	315.25	[M+H]+	Unknown	Unknown	0.49613	-1.0112	0.0024972	2.6025	0.97912
730	CM2P5071	410.278	[M+H]+	Unknown	Unknown	0.41404	-1.2721	7.2951e-06	5.137	1.3951
731	CM2P5088	266.115	[M+H]+	Unknown	Unknown	0.26339	-1.9247	0.0028033	2.5523	1.2745
732	CM2P5134	180.087	[M+H]+	Unknown	Unknown	0.25631	-1.964	2.6675e-05	4.5739	1.7775
733	CM2P5138	301.201	[M+H]+	Unknown	Unknown	0.42722	-1.227	2.2744e-06	5.6431	1.4047
734	CM2P5142	308.163	[M+H]+	Unknown	Unknown	0.43692	-1.1946	0.0039078	2.4081	1.1595
735	CM2P5147	257.24	[M+H]+	Unknown	Unknown	0.37862	-1.4012	0.0053089	2.275	1.1107
736	CM2P5178	329.186	[M+H]+	Unknown	Unknown	0.44063	-1.1823	0.0065278	2.1852	1.4484
737	CM2P5185	407.232	[M+H]+	Unknown	Unknown	0.44132	-1.1801	6.6166e-05	4.1794	1.4106
738	CM2P5216	467.299	[M+H]+	Unknown	Unknown	0.45291	-1.1427	0.00023867	3.6222	1.147
739	CM2P5249	540.008	[M+H]+	Unknown	Unknown	0.33708	-1.5688	0.0074274	2.1292	1.8245
740	CM2P5254	102.095	[M+H]+	Unknown	Unknown	0.30067	-1.7337	0.0015614	2.8065	1.3384
741	CM2P5283	284.125	[M+H]+	Unknown	Unknown	0.43986	-1.1849	7.7798e-05	4.109	1.2719
742	CM2P5292	540.005	[M+H]+	Unknown	Unknown	0.26913	-1.8936	0.00093763	3.028	2.0947
743	CM2P5349	214.202	[M+H]+	Unknown	Unknown	0.36632	-1.4488	0.00018666	3.729	1.5563
744	CM2P5360	290.808	[M+H]+	Unknown	Unknown	0.39418	-1.3431	0.024463	1.6115	1.2343
745	CM2P5392	120.102	[M+H]+	Unknown	Unknown	0.32991	-1.5999	0.023721	1.6249	0.98024
746	CM2P5460	329.186	[M+H]+	Unknown	Unknown	0.43222	-1.2102	0.00052433	3.2804	1.2994
747	CM2P5667	355.179	[M+H]+	Unknown	Unknown	0.45456	-1.1375	0.0017787	2.7499	1.2811
748	CM2P5772	262.978	[M+H]+	Unknown	Unknown	0.21844	-2.1947	0.013661	1.8645	1.646
749	CM2P5780	482.319	[M+H]+	Unknown	Unknown	0.48407	-1.0467	0.0015387	2.8128	1.0814
750	CM2P5946	290.812	[M+H]+	Unknown	Unknown	0.48608	-1.0407	0.019	1.7212	1.053
751	CM2P5997	148.004	[M+H]+	Unknown	Unknown	0.16681	-2.5837	3.9883e-07	6.3992	2.0123
752	CM2P6003	320.027	[M+H]+	Unknown	Unknown	0.46396	-1.1079	0.00037917	3.4212	1.2589
753	CM2P6077	269.107	[M+H]+	Unknown	Unknown	0.029421	-5.087	9.3483e-07	6.0293	3.1586
754	CM2P6120	162.113	[M+H]+	Unknown	Unknown	0.29606	-1.7561	0.0028854	2.5398	1.2119
755	CM2P6233	537.167	[M+H]+	Unknown	Unknown	0.015425	-6.0186	9.9933e-11	10	3.204
756	CM2P6261	244.092	[M+H]+	Unknown	Unknown	0.057681	-4.1158	9.3237e-08	7.0304	2.7037
757	CM2P6681	348.201	[M+H]+	Unknown	Unknown	0.050917	-4.2957	1.0369e-05	4.9843	2.5651
758	CM2P6769	477.32	[M+H]+	Unknown	Unknown	0.45039	-1.1508	0.013061	1.884	1.1301
759	CM2P6800	407.305	[M+H]+	Unknown	Unknown	0.27306	-1.8727	0.031391	1.5032	1.687
760	CM2P6911	410.278	[M+H]+	Unknown	Unknown	0.43663	-1.1955	4.9241e-06	5.3077	1.2806
761	CM2P7177	367.09	[M+H]+	Unknown	Unknown	0.38292	-1.3849	3.3939e-05	4.4693	1.4079
762	CM2P7446	176.138	[M+H]+	Unknown	Unknown	0.41275	-1.2766	0.0059364	2.2265	1.1102
763	CM1N22	286.059	[M-H]-	Unknown	Unknown	4.3801	2.131	4.9553e-05	4.3049	2.3214
764	CM1N60	162.838	[M-H]-	Unknown	Unknown	2.1874	1.1292	0.0011146	2.9529	1.4396
765	CM1N65	267.072	[M-H]-	Unknown	Unknown	0.32476	-1.6225	8.8752e-06	5.0518	2.1521
766	CM1N109	332.095	[M-H]-	Unknown	Unknown	2.6129	1.3857	8.8752e-06	5.0518	1.644
767	CM1N287	515.285	[M-H]-	Unknown	Unknown	4.1964	2.0691	0.0055596	2.255	1.7781
768	CM1N322	773.195	[M-H]-	Unknown	Unknown	3.6822	1.8806	0.00049553	3.3049	2.5407
769	CM1N340	118.051	[M-H]-	Unknown	Unknown	4.7236	2.2399	0.0001028	3.988	1.9975
770	CM1N358	381.065	[M-H]-	Unknown	Unknown	0.2298	-2.1215	7.396e-07	6.131	2.6465
771	CM1N405	248.959	[M-H]-	Unknown	Unknown	2.3241	1.2167	0.0001028	3.988	1.5005
772	CM1N414	280.103	[M-H]-	Unknown	Unknown	10.111	3.3378	4.9553e-05	4.3049	2.696
773	CM1N421	278.122	[M-H]-	Unknown	Unknown	8.4641	3.0814	0.00085794	3.0665	2.2748
774	CM1N422	104.035	[M-H]-	Unknown	Unknown	4.6175	2.2071	7.1741e-05	4.1442	2.0081
775	CM1N426	308.097	[M-H]-	Unknown	Unknown	4.5692	2.1919	0.0011146	2.9529	2.3098
776	CM1N447	162.838	[M-H]-	Unknown	Unknown	2.1327	1.0927	0.010045	1.9981	1.1411
777	CM1N518	869.679	[M-H]-	Unknown	Unknown	2.1321	1.0923	0.024184	1.6165	1.458
778	CM1N536	164.071	[M-H]-	Unknown	Unknown	4.1011	2.036	0.00014422	3.841	1.985
779	CM1N866	284.097	[M-H]-	Unknown	Unknown	3.4778	1.7982	0.00014422	3.841	1.8892
780	CM1N993	519.05	[M-H]-	Unknown	Unknown	0.13788	-2.8585	0.0036366	2.4393	2.4432
781	CM1N1205	195.81	[M-H]-	Unknown	Unknown	3.3925	1.7623	0.0055596	2.255	1.728
782	CM1N1327	650.257	[M-H]-	Unknown	Unknown	3.0154	1.5923	0.0018298	2.7376	2.057
783	CM1N1385	164.836	[M-H]-	Unknown	Unknown	2.6873	1.4262	0.012094	1.9174	2.0169
784	CM1N1573	191.018	[M-H]-	Unknown	Unknown	2.2896	1.1951	0.0082932	2.0813	1.2365
785	CM1N1679	869.684	[M-H]-	Unknown	Unknown	2.0956	1.0673	0.033241	1.4783	1.4013
786	CM1N1705	869.68	[M-H]-	Unknown	Unknown	2.2624	1.1779	0.033241	1.4783	1.259
787	CM1N2095	290.607	[M-H]-	Unknown	Unknown	2.1566	1.1087	0.0036366	2.4393	1.5933
788	CM1N2106	165.039	[M-H]-	Unknown	Unknown	2.4767	1.3084	0.0082932	2.0813	1.4435
789	CM1N2643	869.672	[M-H]-	Unknown	Unknown	2.0909	1.0641	0.044902	1.3477	1.5932
790	CM1N2661	869.674	[M-H]-	Unknown	Unknown	2.2559	1.1737	0.020489	1.6885	1.4814
791	CM2N47	303.085	[M-H]-	Unknown	Unknown	0.32969	-1.6008	8.8752e-06	5.0518	1.7442
792	CM2N72	405.304	[M-H]-	Unknown	Unknown	0.18861	-2.4065	0.00037128	3.4303	1.8254
793	CM2N77	124.008	[M-H]-	Unknown	Unknown	0.40908	-1.2895	0.0068117	2.1667	1.3854
794	CM2N81	487.135	[M-H]-	Unknown	Unknown	0.19002	-2.3958	5.1772e-06	5.2859	2.0813
795	CM2N118	218.965	[M-H]-	Unknown	Unknown	0.47421	-1.0764	0.010045	1.9981	1.3447
796	CM2N149	943.736	[M-H]-	Unknown	Unknown	0.22164	-2.1737	0.0014326	2.8439	2.2018
797	CM2N174	288.779	[M-H]-	Unknown	Unknown	2.4776	1.3089	0.0018298	2.7376	1.6192
798	CM2N181	267.074	[M-H]-	Unknown	Unknown	0.17138	-2.5447	2.9584e-06	5.5289	2.2736
799	CM2N240	288.779	[M-H]-	Unknown	Unknown	2.7851	1.4777	0.00085794	3.0665	1.7774
800	CM2N264	921.707	[M-H]-	Unknown	Unknown	0.2237	-2.1604	0.00065603	3.1831	2.3851
801	CM2N277	284.268	[M-H]-	Unknown	Unknown	2.3835	1.2531	2.9584e-06	5.5289	1.4951
802	CM2N307	944.739	[M-H]-	Unknown	Unknown	0.18393	-2.4427	0.00014422	3.841	2.6441
803	CM2N322	967.737	[M-H]-	Unknown	Unknown	0.15949	-2.6484	0.0011146	2.9529	2.3046
804	CM2N331	331.017	[M-H]-	Unknown	Unknown	2.1586	1.1101	0.00065603	3.1831	1.4835
805	CM2N343	963.737	[M-H]-	Unknown	Unknown	0.21262	-2.2336	0.00065603	3.1831	2.3124
806	CM2N352	707.515	[M-H]-	Unknown	Unknown	0.19683	-2.345	0.002914	2.5355	2.1552
807	CM2N377	703.558	[M-H]-	Unknown	Unknown	5.4883	2.4564	1.4052e-05	4.8522	2.2207
808	CM2N415	304.237	[M-H]-	Unknown	Unknown	4.6621	2.221	7.396e-07	6.131	2.3257
809	CM2N424	675.412	[M-H]-	Unknown	Unknown	4.0798	2.0285	0.044902	1.3477	1.7525
810	CM2N464	961.746	[M-H]-	Unknown	Unknown	0.28413	-1.8154	0.002914	2.5355	1.8865
811	CM2N476	328.238	[M-H]-	Unknown	Unknown	3.3324	1.7366	8.8752e-06	5.0518	1.8811
812	CM2N486	707.644	[M-H]-	Unknown	Unknown	4.8279	2.2714	7.396e-07	6.131	2.0077
813	CM2N516	500.284	[M-H]-	Unknown	Unknown	3.8536	1.9462	1.4052e-05	4.8522	2.0525
814	CM2N522	675.405	[M-H]-	Unknown	Unknown	2.3686	1.244	0.044902	1.3477	1.6238
815	CM2N637	971.766	[M-H]-	Unknown	Unknown	0.29721	-1.7504	0.0055596	2.255	1.6835
816	CM2N661	977.744	[M-H]-	Unknown	Unknown	0.17335	-2.5282	0.00065603	3.1831	2.4056
817	CM2N681	126.907	[M-H]-	Unknown	Unknown	2.2167	1.1484	0.014493	1.8389	1.3693
818	CM2N721	331.017	[M-H]-	Unknown	Unknown	2.4101	1.2691	8.8752e-06	5.0518	1.7545
819	CM2N724	288.779	[M-H]-	Unknown	Unknown	2.0984	1.0693	0.0082932	2.0813	1.4621
820	CM2N826	488.138	[M-H]-	Unknown	Unknown	0.30537	-1.7114	0.00014422	3.841	1.7514
821	CM2N857	302.067	[M-H]-	Unknown	Unknown	0.090984	-3.4582	2.9584e-06	5.5289	2.8898
822	CM2N968	1002.74	[M-H]-	Unknown	Unknown	0.10336	-3.2743	0.0068117	2.1667	2.4266
823	CM2N974	975.724	[M-H]-	Unknown	Unknown	0.13119	-2.9303	0.0011146	2.9529	2.3562
824	CM2N1049	946.755	[M-H]-	Unknown	Unknown	0.23529	-2.0875	0.0018298	2.7376	1.9558
825	CM2N1054	682.597	[M-H]-	Unknown	Unknown	7.3623	2.8802	7.396e-07	6.131	2.3818
826	CM2N1062	695.317	[M-H]-	Unknown	Unknown	3.103	1.6337	1.4792e-06	5.83	1.8884
827	CM2N1070	972.772	[M-H]-	Unknown	Unknown	0.31697	-1.6576	0.0023164	2.6352	1.8793
828	CM2N1071	697.459	[M-H]-	Unknown	Unknown	0.1875	-2.4151	4.9553e-05	4.3049	2.2387
829	CM2N1088	704.626	[M-H]-	Unknown	Unknown	12.25	3.6147	7.396e-07	6.131	2.8544
830	CM2N1140	970.756	[M-H]-	Unknown	Unknown	0.2065	-2.2758	0.00065603	3.1831	2.1825
831	CM2N1179	263.045	[M-H]-	Unknown	Unknown	43.369	5.4386	7.396e-07	6.131	3.3144
832	CM2N1188	700.434	[M-H]-	Unknown	Unknown	0.092349	-3.4368	2.2188e-05	4.6539	2.6661
833	CM2N1252	524.284	[M-H]-	Unknown	Unknown	2.9444	1.558	3.3282e-05	4.4778	1.8138
834	CM2N1305	406.307	[M-H]-	Unknown	Unknown	0.29179	-1.777	0.00037128	3.4303	1.6962
835	CM2N1322	509.22	[M-H]-	Unknown	Unknown	0.41373	-1.2732	0.024184	1.6165	1.1254
836	CM2N1330	288.78	[M-H]-	Unknown	Unknown	2.1373	1.0958	0.014493	1.8389	1.3129
837	CM2N1387	713.454	[M-H]-	Unknown	Unknown	0.094755	-3.3997	5.1772e-06	5.2859	3.1148
838	CM2N1397	695.446	[M-H]-	Unknown	Unknown	0.17819	-2.4885	0.00020117	3.6964	2.5115
839	CM2N1401	709.617	[M-H]-	Unknown	Unknown	3.8171	1.9325	7.396e-07	6.131	1.895
840	CM2N1435	146.967	[M-H]-	Unknown	Unknown	0.3944	-1.3423	0.0055596	2.255	1.5282
841	CM2N1724	693.628	[M-H]-	Unknown	Unknown	11.47	3.5198	2.2188e-05	4.6539	2.6801
842	CM2N1733	406.951	[M-H]-	Unknown	Unknown	0.47554	-1.0724	0.028421	1.5464	1.5457
843	CM2N1750	683.6	[M-H]-	Unknown	Unknown	8.1439	3.0257	7.396e-07	6.131	2.5309
844	CM2N1773	683.6	[M-H]-	Unknown	Unknown	8.8309	3.1426	7.396e-07	6.131	2.5923
845	CM2N1792	288.78	[M-H]-	Unknown	Unknown	2.1382	1.0964	0.024184	1.6165	1.1586
846	CM2N1917	302.067	[M-H]-	Unknown	Unknown	0.085095	-3.5548	7.396e-07	6.131	2.998
847	CM2N1968	1003.76	[M-H]-	Unknown	Unknown	0.14209	-2.8152	0.0023164	2.6352	2.4129
848	CM2N2173	710.618	[M-H]-	Unknown	Unknown	5.5357	2.4688	8.8752e-06	5.0518	2.39
849	CM2N2177	535.48	[M-H]-	Unknown	Unknown	5.6658	2.5023	0.00037128	3.4303	2.2564
850	CM2N2217	709.532	[M-H]-	Unknown	Unknown	0.28142	-1.8292	0.038721	1.4121	1.8278
851	CM2N2273	186.045	[M-H]-	Unknown	Unknown	2.0656	1.0465	0.012094	1.9174	1.1908
852	CM2N2294	573.489	[M-H]-	Unknown	Unknown	9.4327	3.2377	4.9553e-05	4.3049	2.4579
853	CM2N2295	229.05	[M-H]-	Unknown	Unknown	2.0531	1.0378	0.033241	1.4783	1.2744
854	CM2N2421	683.482	[M-H]-	Unknown	Unknown	0.16601	-2.5907	0.0023164	2.6352	2.3288
855	CM2N2462	232.926	[M-H]-	Unknown	Unknown	2.0151	1.0109	0.0082932	2.0813	1.3754
856	CM2N2657	306.059	[M-H]-	Unknown	Unknown	0.49212	-1.0229	0.00049553	3.3049	1.3768
857	CM2N2716	303.085	[M-H]-	Unknown	Unknown	0.42257	-1.2427	0.0014326	2.8439	1.4835
858	CM2N2797	675.393	[M-H]-	Unknown	Unknown	3.0189	1.594	0.010045	1.9981	1.888
859	CM2N3146	1001.74	[M-H]-	Unknown	Unknown	0.10243	-3.2873	0.0023164	2.6352	2.4796
860	CM2N3203	917.723	[M-H]-	Unknown	Unknown	0.15858	-2.6567	0.0068117	2.1667	2.1949
861	CM2N3247	269.087	[M-H]-	Unknown	Unknown	0.41455	-1.2704	0.0018298	2.7376	1.7812
862	CM2N3286	190.786	[M-H]-	Unknown	Unknown	0.47364	-1.0781	0.010045	1.9981	1.8091
863	CM2N3425	792.562	[M-H]-	Unknown	Unknown	2.0685	1.0486	0.017271	1.7627	1.1472
864	CM2N3997	683.444	[M-H]-	Unknown	Unknown	0.12557	-2.9935	0.00049553	3.3049	2.4734
865	CM2N4004	257.976	[M-H]-	Unknown	Unknown	0.34432	-1.5382	0.024184	1.6165	1.8469
866	CM2N4009	976.73	[M-H]-	Unknown	Unknown	0.12084	-3.0489	0.0011146	2.9529	2.4132
867	CM2N4098	510.162	[M-H]-	Unknown	Unknown	0.021069	-5.5688	1.4792e-06	5.83	3.5429
868	CM2N4128	699.441	[M-H]-	Unknown	Unknown	0.072239	-3.7911	0.00065603	3.1831	2.5452
869	CM2N4138	327.115	[M-H]-	Unknown	Unknown	0.045344	-4.463	7.396e-07	6.131	3.2291
870	CM2N4139	126.906	[M-H]-	Unknown	Unknown	2.1174	1.0823	0.002914	2.5355	1.3191
871	CM2N4151	329.081	[M-H]-	Unknown	Unknown	0.039373	-4.6667	7.396e-07	6.131	3.1855
872	CM2N4256	716.43	[M-H]-	Unknown	Unknown	0.074471	-3.7472	0.00065603	3.1831	2.6072
873	CM2N4350	152.006	[M-H]-	Unknown	Unknown	0.23427	-2.0938	0.0018298	2.7376	2.1126
874	CM2N4357	709.38	[M-H]-	Unknown	Unknown	0.34367	-1.5409	0.038721	1.4121	1.3969
875	CM2N4360	284.057	[M-H]-	Unknown	Unknown	0.064257	-3.96	8.8752e-06	5.0518	2.907
876	CM2N4367	962.744	[M-H]-	Unknown	Unknown	0.19344	-2.3701	0.010045	1.9981	1.943
877	CM2N4490	957.748	[M-H]-	Unknown	Unknown	0.41124	-1.2819	0.020489	1.6885	1.6791
878	CM2N4652	308.101	[M-H]-	Unknown	Unknown	0.054859	-4.1881	1.4792e-06	5.83	3.0872
879	CM2N5121	326.112	[M-H]-	Unknown	Unknown	0.040748	-4.6171	7.396e-07	6.131	3.2285
