# Supplementary material for: Adult stem cell deficits drive Slc29a3 disorders in mice
Source: Nat Commun. 2019 Jul 3;10:2943. doi: 10.1038/s41467-019-10925-3 (PMC6610100; doi:10.1038/s41467-019-10925-3)
Supplement: Supplementary file 5 — Supplementary Data 2 [file 41467_2019_10925_MOESM5_ESM.xlsx]

## Sheet: All Lipids
		Supplementary Data 2. Targeted lipidomics of Slc29a3-/- mouse livers
	Class	Molecular Species	m/z	Liver
				ENT3+/+			ENT3−/−			Ratio (KO/WT)	p-value
	Triglycerides (TG)	TG (38:0)	684.602	1.64631	±	0.177671	0.673383	±	0.0667956	0.409025	NS
		TG (40:0)	712.636	1.40681	±	0.152631	0.518024	±	0.054782	0.368227	NS
		TG (42:2)	736.641	0.320374	±	0.0422218	0.223865	±	0.0436895	0.69876	NS
		TG (42:1)	738.659	1.0715	±	0.125989	0.429142	±	0.0436752	0.400508	8.3287e-06
		TG (44:1)	766.69	0.144085	±	0.0167091	0.116808	±	0.0213058	0.810688	1.7706e-05
		TG (44:0)	768.705	0.659006	±	0.0750231	0.243654	±	0.0278515	0.369729	NS
		TG (46:2)	792.707	0.208885	±	0.0311391	0.0816984	±	0.0175055	0.391116	1.0814e-06
		TG (46:1)	794.721	0.588402	±	0.0592709	0.260816	±	0.0282272	0.443262	NS
		TG (46:0)	796.737	0.379462	±	0.0420845	0.20066	±	0.0286875	0.528802	NS
		TG (48:3)	818.721	0.399367	±	0.0414523	0.180066	±	0.026387	0.450878	2.5278e-07
		TG (48:3a)	818.721	0.556504	±	0.0761139	0.155061	±	0.0200227	0.278634	3.9135e-07
		TG (48:2)	820.737	0.340136	±	0.0306223	0.123655	±	0.0159511	0.363544	5.1786e-05
		TG (48:1)	822.752	0.502635	±	0.0680972	0.123021	±	0.018301	0.244753	NS
		TG (48:0)	824.768	0.302291	±	0.0461506	0.126272	±	0.0183713	0.417718	NS
		TG (49:2)	834.752	0.0776119	±	0.0137974	0.0309119	±	0.00558647	0.398288	NS
		TG (49:1)	836.767	0.135354	±	0.0237568	0.0327236	±	0.00575231	0.241764	NS
		TG (50:6)	840.702	0.176926	±	0.0241441	0.0415916	±	0.00640586	0.235079	0.0002927
		TG (50:5)	842.721	0.257252	±	0.0429726	0.0662135	±	0.00805264	0.257388	1.843e-06
		TG (50:4)	844.737	0.23431	±	0.0413515	0.039616	±	0.00635085	0.169075	3.438e-07
		TG (50:3)	846.752	0.0707248	±	0.00883067	0.0294676	±	0.00489337	0.416652	8.1431e-07
		TG (50:2)	848.766	0.0944013	±	0.0236591	0.0424403	±	0.00696111	0.449573	6.1187e-05
		TG (50:1)	850.78	0.0455121	±	0.00816062	0.0251678	±	0.00518138	0.552991	0.00037728
		TG (50:0)	852.799	0.043426	±	0.0115506	0.024749	±	0.00579251	0.569911	NS
		TG (51:4)	858.752	0.139171	±	0.0277441	0.0195286	±	0.00358078	0.140321	2.1106e-06
		TG (51:3)	860.768	0.0606225	±	0.0077699	0.014719	±	0.00243399	0.242798	2.7048e-06
		TG (51:2)	862.783	0.00689658	±	0.00118172	0.00592972	±	0.00142564	0.859805	1.929e-06
		TG (52:7)	866.72	0.0771893	±	0.0137082	0.0160482	±	0.00190873	0.207907	3.8392e-06
		TG (52:6)	868.736	0.0628282	±	0.013394	0.00896614	±	0.00169271	0.142709	2.2804e-06
		TG (52:5)	870.752	0.0170483	±	0.00191722	0.0116289	±	0.00137102	0.68212	2.6463e-06
		TG (52:4)	872.767	0.00356767	±	0.000624164	0.00320565	±	0.000961848	0.89853	1.3374e-05
		TG (52:3)	874.779	0.0202087	±	0.0023599	0.00653723	±	0.000859976	0.323486	2.1874e-05
		TG (52:2)	876.792	0.0205021	±	0.00698687	0.0115668	±	0.00243244	0.564178	2.3229e-05
		TG (52:1)	878.815	0.0236117	±	0.0045124	0.00849474	±	0.00130006	0.359768	0.018647
		TG (54:8)	892.737	0.0208424	±	0.00259947	0.0245018	±	0.00149948	1.17557	7.5011e-06
		TG (54:7)	894.752	0.0504753	±	0.0113661	0.0064573	±	0.00111168	0.12793	5.4595e-06
		TG (54:6)	896.767	0.0112441	±	0.00204231	0.00591595	±	0.000902863	0.526139	1.3969e-05
		TG (54:5)	898.782	0.0177885	±	0.00169773	0.0065793	±	0.00066682	0.369862	1.6335e-05
		TG (54:4a)	900.793	0.0145722	±	0.00142255	0.00574562	±	0.00048516	0.394287	6.9455e-05
		TG (54:4)	900.794	0.00500053	±	0.00126283	0.004538	±	0.00115899	0.907503	2.3965e-05
		TG (54:3)	902.807	0.00929646	±	0.00164635	0.00545419	±	0.000864382	0.586695	NS
		TG (54:2)	904.83	0.0115539	±	0.00125227	0.00353311	±	0.000411492	0.305794	0.0065256
		TG (54:1)	906.846	0.0118286	±	0.00377373	0.00641417	±	0.00104454	0.542261	NS
		TG (56:9)	918.751	0.0287723	±	0.00689999	0.00278378	±	0.000718267	0.0967518	2.8861e-05
		TG (56:8)	920.767	0.0173532	±	0.00417858	0.00480946	±	0.000648129	0.27715	0.00028999
		TG (56:7)	922.773	0.00547401	±	0.000417388	0.00312309	±	0.000286102	0.570531	0.00035739
		TG (56:6)	924.785	0.00424895	±	0.000540815	0.00151483	±	0.000174587	0.356518	NS
		TG (56:5)	926.797	0.000671705	±	0.000258922	0.000660341	±	0.00026858	0.983082	NS
		TG (56:4)	928.813	0.000775606	±	0.000255093	0.00101232	±	0.00019081	1.30521	NS
		TG (56:3)	930.829	0.0468285	±	0.00750903	0.0278288	±	0.00436911	0.59427	NS
		TG (56:2)	932.856	0.00820254	±	0.00119925	0.00679767	±	0.00171566	0.828727	NS
		TG (56:1)	934.878	0.00881761	±	0.00167834	0.00855877	±	0.00242414	0.970645	NS
		TG (58:10)	944.769	0.00359535	±	0.00057326	0.00153308	±	0.000123796	0.426405	0.00027774
		TG (58:9)	946.773	0.0908253	±	0.0116989	0.0728218	±	0.0166084	0.801778	0.00033452
		TG (58:8)	948.782	0.002227	±	0.000241848	0.00330845	±	0.000324114	1.48561	0.0022085
		TG (58:7)	950.796	0.0646621	±	0.0104125	0.0508048	±	0.0125004	0.785697	NS
		TG (58:6)	952.813	0.000895159	±	0.000338479	0.000570317	±	0.000129718	0.637112	NS
		TG (58:5)	954.828	0.00134577	±	0.000412724	0.000508933	±	0.000125029	0.378172	NS
		TG (58:4)	956.844	0.00995046	±	0.00158136	0.0069463	±	0.000624105	0.698089	NS
		TG (58:3)	958.86	0.0227815	±	0.00419451	0.0227478	±	0.00448216	0.99852	NS
		TG (58:2)	960.886	0.0453349	±	0.00684642	0.0361145	±	0.00882244	0.796615	NS
		TG (60:12)	968.796	0.0185333	±	0.00282019	0.0161442	±	0.00239011	0.871091	NS
		TG (60:11)	970.799	0.273809	±	0.039833	0.0933922	±	0.0162411	0.341085	0.010523
		TG (60:10)	972.782	0.0943393	±	0.016964	0.0455011	±	0.00591908	0.482313	0.021191
		TG (60:9)	974.797	0.0599348	±	0.00780267	0.0149388	±	0.00242434	0.249251	NS
		TG (60:8)	976.813	0.0697798	±	0.0127691	0.0112206	±	0.00178372	0.160801	NS
		TG (60:6)	980.844	0.000733219	±	0.000233461	0.000655698	±	0.00021071	0.894273	NS
		TG (60:5)	982.86	0.440879	±	0.0569932	0.312791	±	0.0505462	0.709473	NS
		TG (60:4)	984.875	0.534929	±	0.051747	0.249435	±	0.0280283	0.466295	NS
		TG (60:3)	986.897	0.00397526	±	0.000298466	0.00231681	±	0.000211048	0.582808	NS
	Diglycerides (DG) & Monoglycerides (MG)	MG (16:0)	348.309	0.00443924	±	0.000490441	0.00248561	±	0.000417074	0.559918	NS
		MG (17:0)	362.303	0.223279	±	0.0452658	0.0756974	±	0.0087574	0.339027	0.00051953
		MG (18:2)	372.309	0.0268009	±	0.00637767	0.0183966	±	0.00663486	0.686416	NS
		MG (18:1)	374.325	0.010847	±	0.00235028	0.00994834	±	0.00343784	0.917149	NS
		MG (18:0)	376.34	0.00715208	±	0.000695657	0.0111177	±	0.00204733	1.55448	NS
		MG (20:4)	396.309	0.00386362	±	0.000611439	0.00709103	±	0.00146303	1.83533	NS
		MG (20:0)	404.35	0.000649402	±	7.44216e-05	0.000953182	±	0.000113093	1.46778	NS
		MG (22:6)	420.317	0.00536047	±	0.000411029	0.00430763	±	0.000311747	0.803593	NS
		DG (30:1)	556.496	0.00358408	±	0.000265375	0.00202896	±	0.000324715	0.566104	NS
		DG (30:0)	558.507	0.00466174	±	0.000382334	0.00417822	±	0.000665589	0.896279	NS
		DG (32:2)	582.507	0.031917	±	0.00485337	0.00663362	±	0.00128452	0.20784	1.04e-06
		DG (32:1)	584.523	0.0336512	±	0.00331806	0.0109476	±	0.00180373	0.325326	1.43e-06
		DG (32:0)	586.538	0.0373427	±	0.00441738	0.0372188	±	0.00554896	0.996682	NS
		DG (34:3)	608.522	0.142717	±	0.0262278	0.019249	±	0.00445556	0.134876	8.92e-07
		DG (34:1)	612.554	0.264535	±	0.0314104	0.107649	±	0.0139343	0.406938	2.54e-05
		DG (34:0)	614.569	0.0078188	±	0.000825881	0.011784	±	0.00178851	1.50714	NS
		DG (36:4)	634.538	0.5193	±	0.0970667	0.071516	±	0.0165522	0.137716	1.1e-05
		DG (36:3)	636.554	0.970372	±	0.140199	0.20375	±	0.0354264	0.20997	2.93e-06
		DG (36:2)	638.569	0.39234	±	0.0425719	0.156193	±	0.0184117	0.398108	6.36e-06
		DG (36:1)	640.585	0.0219254	±	0.00321392	0.0184734	±	0.00262692	0.842558	NS
		DG (36:0)	642.601	0.00180904	±	0.000211318	0.0026929	±	0.000293097	1.48858	NS
		DG (38:6)	658.538	0.119491	±	0.0229721	0.0137166	±	0.00308436	0.114792	7.76e-05
		DG (38:5)	660.554	0.0893836	±	0.0155332	0.0165573	±	0.00255948	0.185238	8.84e-05
		DG (38:3)	664.584	0.0282513	±	0.00399924	0.0245462	±	0.002084	0.86885	NS
		DG (38:3a)	664.602	0.0125072	±	0.0018723	0.00366404	±	0.000662883	0.292955	6.7e-05
		DG (38:0)	670.608	0.000874701	±	0.000133645	0.00186875	±	0.000271921	2.13645	NS
		DG (38:0a)	670.638	0.00581344	±	0.000720627	0.00306467	±	0.000788463	0.52717	NS
	Sphingomyleins	SM(d18:1/12:0)	647.491	0.00151087	±	0.000309261	0.00114885	±	0.000287562	0.760391	NS
		SM(d18:0/12:0)	649.531	0.000826558	±	0.000184953	0.00258717	±	0.000740356	3.13006	0.068361
		SM(d18:0/13:0)	663.569	0.00809496	±	0.00117286	0.00885115	±	0.000968066	1.09341	NS
		SM(d18:1/14:0)	675.546	0.00147099	±	0.000133232	0.000914038	±	0.000260814	0.621376	NS
		SM(d18:0/14:0)	677.543	0.00331811	±	0.000654939	0.00161435	±	0.00053267	0.486528	0.068361
		SM(d18:1/15:0)	689.551	0.00302119	±	0.000362814	0.00907457	±	0.0018593	3.00364	0.00085794
		SM(d18:0/15:0)	691.595	0.00182414	±	0.000338529	0.00133395	±	0.000233541	0.731274	NS
		SM(d18:1/16:1)	701.544	0.00872974	±	0.00163256	0.00668155	±	0.00200201	0.765377	NS
		SM(d18:1/16:0)	703.569	0.00914965	±	0.00056595	0.0107618	±	0.0019758	1.17619	NS
		SM(d18:0/16:0)	705.59	0.00315279	±	0.000530491	0.00306289	±	0.000222695	0.971486	NS
		SM(d18:1/18:1)	729.602	0.00153132	±	0.000311206	0.00215129	±	0.000316398	1.40486	NS
		SM(d18:1/18:0)	731.602	0.0244476	±	0.00366372	0.0263173	±	0.00442824	1.07648	NS
		SM(d18:0/18:0)	733.622	0.0149493	±	0.00237717	0.0191078	±	0.00225928	1.27817	NS
		SM(d18:1/20:1)	757.636	0.0042799	±	0.000423506	0.00427971	±	0.000340269	0.999956	NS
		SM(d18:1/20:0))	759.635	0.00364905	±	0.000441465	0.00180259	±	0.000506716	0.493989	NS
		SM(d18:0/20:0)	761.63	0.00203815	±	0.000753058	0.000958774	±	0.000397087	0.470415	NS
		SM(d18:1/22:1)	785.647	0.000566012	±	0.000199023	0.000203429	±	9.64595e-05	0.359408	0.044902
		SM(d18:1/22:0)	787.662	0.00399261	±	0.000192146	0.00314855	±	0.000372559	0.788593	NS
		SM(d18:0/22:0)	789.67	0.00501399	±	0.000675934	0.0019328	±	0.000309338	0.385481	0.0001028
		SM(d18:1/24:1)	813.685	0.0348113	±	0.00174777	0.0333825	±	0.00470337	0.958955	NS
		SM(d18:1/24:0)	815.691	0.0234872	±	0.00184165	0.0159197	±	0.00206571	0.677803	NS
		SM(d18:0/24:0)	817.704	0.017359	±	0.00342979	0.00330782	±	0.000485584	0.190553	2.22e-05
		SM(d18:1/25:0)	829.719	0.00551567	±	0.000955903	0.00524218	±	0.00106841	0.950417	NS
		SM(d18:1/26:1)	841.701	0.0145866	±	0.00324099	0.00398693	±	0.000717476	0.273328	0.00027439
		SM(d18:1/26:0)	843.722	0.039179	±	0.00810325	0.00908257	±	0.00217488	0.231823	0.00065603
		SM(d18:0/26:0)	845.74	0.107935	±	0.0145157	0.0252799	±	0.00501557	0.234214	8.88e-06
	Ceramides	Cer(d18:1/14:0)	510.486	0.00341417	±	0.000384228	0.00283999	±	0.00026355	0.831824	NS
		Cer(d18:1/16:0)	538.517	0.425844	±	0.0449316	0.493829	±	0.0506994	1.15965	NS
		Cer(d18:0/16:0)	540.525	0.0351138	±	0.00367774	0.0479726	±	0.00647198	1.3662	NS
		Cer(d18:1/17:0)	552.533	0.0048523	±	0.000754015	0.00449427	±	0.000259179	0.926216	NS
		Cer(d18:1/18:1)	564.533	0.00580865	±	0.000975552	0.00596656	±	0.000611655	1.02719	NS
		Cer(d18:1/18:0)	566.548	0.0604291	±	0.011455	0.0617957	±	0.00536479	1.02261	NS
		Cer(d18:0/18:0)	568.557	0.0043566	±	0.000899855	0.00496394	±	0.000574559	1.13941	NS
		Cer(d18:1/19:0)	580.564	0.00334707	±	0.000627462	0.00269375	±	0.000307822	0.804809	NS
		Cer(d18:1/20:0)	594.58	0.024065	±	0.00394579	0.0363633	±	0.00483276	1.51105	NS
		Cer(d18:1/22:1)	620.595	0.0572339	±	0.0091167	0.0771083	±	0.00904269	1.34725	NS
		Cer(d18:1/22:0)	622.611	0.13771	±	0.0160843	0.131596	±	0.0081705	0.9556	NS
		Cer(d18:0/22:0)	624.618	0.0103872	±	0.00125271	0.0105136	±	0.000821256	1.01217	NS
		Cer(d18:1/23:0)	636.627	0.0929344	±	0.00953289	0.0840215	±	0.0051301	0.904094	NS
		Cer(d18:1/24:1)	648.626	0.499702	±	0.04977	0.753736	±	0.0570602	1.50837	NS
		Cer(d18:1/24:0))	650.642	0.181141	±	0.0170052	0.18795	±	0.0122484	1.03759	NS
		Cer(d18:0/24:0)	652.649	0.016406	±	0.00166587	0.0175239	±	0.00118125	1.06814	NS
		Cer(d18:1/25:0)	664.658	0.0075595	±	0.000822366	0.00723501	±	0.000548186	0.957075	NS
		Cer(d18:0/24:0)	668.639	0.00143769	±	0.000105048	0.00155394	±	0.000154893	1.08086	NS
		Cer(d18:1/26:1)	676.658	0.00105565	±	0.00014504	0.00160751	±	8.84908e-05	1.52277	NS
		Cer(d18:1/26:0)	678.674	0.000535707	±	0.000117448	0.00181145	±	0.00063375	3.38141	0.068361
	Acyl Carnitines	L-Carnitine	162.113	2.77361	±	0.403669	0.957319	±	0.211965	0.345152	NS
		Acetyl-L-carnitine	204.086	0.233946	±	0.0422896	0.0658414	±	0.00833371	0.281439	NS
		O-Propanoylcarnitine	218.138	1.335	±	0.293257	0.16835	±	0.0449683	0.126105	NS
		Butyrylcarnitine	232.154	0.397359	±	0.0684551	0.0930655	±	0.0276213	0.23421	NS
		O-Butanoylcarnitine	232.157	0.0922197	±	0.0125288	0.0713718	±	0.00639961	0.773932	NS
		2-Methylbutyroylcarnitine	246.17	0.636152	±	0.0960544	0.172637	±	0.0122328	0.271376	NS
		Hydroxybutyrylcarnitine	248.185	1.9226	±	0.184629	0.884505	±	0.151076	0.460057	NS
		Hexanoylcarnitine	260.185	0.550377	±	0.072913	0.0512535	±	0.013616	0.0931243	NS
		Methylmalonylcarnitine	262.164	0.523732	±	0.100447	0.12767	±	0.0226463	0.24377	NS
		(2E,4Z)-decadienoylcarnitine	312.228	0.192775	±	0.0315299	0.124882	±	0.0129319	0.647811	NS
		O-Decanoyl-L-carnitine	316.248	0.415368	±	0.0744769	0.149172	±	0.0177138	0.359132	NS
		Dodecanoylcarnitine	344.279	0.558202	±	0.144419	0.287248	±	0.0469368	0.514595	NS
		cis-5-Tetradecenoylcarnitine	370.294	0.196936	±	0.0385523	0.161598	±	0.0304927	0.820562	NS
		L-Palmitoylcarnitine	400.341	0.0283272	±	0.0100133	0.0845517	±	0.0168381	2.98483	NS
		9,12-Hexadecadienylcarnitine	424.341	0.521286	±	0.073565	0.533028	±	0.112584	1.02252	NS
		Elaidic carnitine	426.356	0.0115055	±	0.0064285	0.0543383	±	0.0111251	4.72283	NS
		O-arachidonoylcarnitine	448.341	0.330966	±	0.0622298	0.793754	±	0.164723	2.39829	NS
		(11Z)-eicoseneoylcarnitine	454.363	0.0517936	±	0.0160212	0.0237826	±	0.0096816	0.45918	NS
		O-[(9Z)-17-carboxyheptadec-9-enoyl]carnitine	456.303	0.686731	±	0.104231	0.363749	±	0.0351532	0.529682	NS
	Prenol Lipids	Neurosporene	539.444	0.529306	±	0.0727821	0.252	±	0.0400855	0.476096	0.0026427
		all-trans-Dehydroretinal	283.201	1.62745	±	0.131168	0.903687	±	0.0893004	0.555278	NS
		Retinal	285.221	0.472275	±	0.0833819	0.138024	±	0.0265812	0.292254	0.00037509
		Retinoate	301.201	0.334011	±	0.0610555	0.200856	±	0.0250806	0.601343	NS
		Coenzyme Q4	455.3	3.00045	±	0.280802	1.47175	±	0.0935792	0.490508	3.0778e-05
		Coenzyme Q9	795.608	0.0434747	±	0.0115297	0.0485297	±	0.0168894	1.11627	NS
	Fatty acids	Valeric acid	101.024	0.0323426	±	0.00379764	0.0212014	±	0.00196475	0.655526	NS
		2-Hydroxybutyric acid	103.041	0.0330188	±	0.00830329	0.00872996	±	0.00172035	0.264394	NS
		2,4-Hexadienoic acid acid	111.021	1.13202	±	0.140501	2.87509	±	0.310286	2.5398	2.2237e-06
		3-oxo-4-pentenoic acid	112.986	0.567823	±	0.0564561	0.631316	±	0.0560598	1.11182	NS
		Caproate (6:0)	114.054	0.00164629	±	0.000817021	0.00485918	±	0.00103435	2.95159	0.0050805
		Capric acid	171.104	0.0337933	±	0.00658858	0.0185708	±	0.00337699	0.54954	NS
		Dihydrolipoic acid	207.052	0.0316593	±	0.0050519	0.0141005	±	0.00256549	0.445382	0.0085185
		Myristic acid (C14:0)	227.203	0.0687294	±	0.00706914	0.195511	±	0.0361357	2.84464	8.4757e-05
		Palmitoleic acid (C16:1)	253.219	0.0857284	±	0.00738318	0.319839	±	0.0832251	3.73084	0.0013337
		Palmitic amide	254.222	0.00802965	±	0.000952045	0.0212781	±	0.00440861	2.64994	0.0014528
		Palmitic acid (C16:0)	255.234	2.92496	±	0.320947	6.20792	±	0.857278	2.12239	0.00020571
		Margaric acid (C17:0)	269.25	0.0103926	±	0.00135831	0.0201961	±	0.0023344	1.94332	NS
		Linoleic acid (C18:2)	279.235	1.97826	±	0.264994	5.63662	±	1.06201	2.84928	0.0004902
		Oleamide	280.237	0.0703841	±	0.010381	0.27591	±	0.0663374	3.92007	0.00073409
		Oleic acid (C18:1)	281.25	0.792744	±	0.118846	2.83183	±	0.699092	3.57218	0.0029662
		Stearamide	282.253	0.0387745	±	0.00383205	0.121755	±	0.0300448	3.14008	0.0047753
		Stearic acid (C18:0)	283.265	0.248036	±	0.0184114	1.15143	±	0.184508	4.64221	5.3376e-09
		Eicosapentaenoic acid (C20:5)	301.232	0.00599555	±	0.0010435	0.0181136	±	0.00221753	3.02118	0.00014628
		Arachidonic acid (C20:4)	303.234	0.109906	±	0.018778	1.17344	±	0.0841212	10.6768	5.4963e-12
		Docosahexaenoic acid (C22:6)	327.235	0.0594141	±	0.00709999	0.311601	±	0.0413286	5.24457	0.030325
	Steroids	3,17-Androstanediol glucuronide	469.315	1.97074	±	0.342407	0.868885	±	0.0988517	0.440893	0.0065546
		17a-Hydroxypregnenolone	333.249	0.914821	±	0.119879	0.398189	±	0.0880309	0.435264	0.019679
		Etiocholanolone glucuronide	467.299	1.57752	±	0.221214	0.710805	±	0.10454	0.450584	4.875e-05
		18-Hydroxycorticosterone	363.205	1.52626	±	0.124098	0.432555	±	0.0905845	0.283409	0.010677
		Estradiol	273.185	0.796255	±	0.170536	0.173411	±	0.0350429	0.217783	NS
	Phosphatidylethanolamine	PE(18:0/0:0)	482.322	0.857017	±	0.0954604	0.859735	±	0.10613	1.00317	NS
		PE(16:0/0:0)	454.291	0.147178	±	0.0163423	0.153683	±	0.00934855	1.0442	NS
		PE(16:0/22:6)	764.52	0.211433	±	0.0186985	0.212582	±	0.0217755	1.00543	NS
		PE(22:6/0:0)	526.306	0.987715	±	0.0922878	1.20406	±	0.154275	1.21904	NS
		PE(20:4/0:0)	502.291	0.287887	±	0.0401721	0.229706	±	0.0199161	0.797904	NS
		PE(18:2/18:2)	740.52	0.00223822	±	0.000266565	0.00315895	±	0.00028046	1.41137	NS
		PE(18:1/0:0)	480.306	0.603266	±	0.106799	0.436517	±	0.0603156	0.72359	NS
		PE(16:1/22:4)	766.536	0.00235062	±	0.000209771	0.00362532	±	0.000363235	1.54228	NS
		PE(18:2/0:0)	478.291	0.483025	±	0.0764553	0.46662	±	0.0494499	0.966037	NS
		PE(18:3/22:4)	790.547	0.00189279	±	0.000526521	0.00164348	±	0.000536736	0.868282	NS
		PE(17:0/17:2)	716.52	0.00832074	±	0.000664232	0.00454522	±	0.000632334	0.546253	NS
		PE(18:0/18:3)	742.536	0.567935	±	0.0733587	0.550288	±	0.0526465	0.968926	NS
		PE(17:0/17:0)	720.583	0.0155667	±	0.00226277	0.0167997	±	0.0021996	1.07921	NS
		PE(17:0/17:1)	718.538	0.0169229	±	0.00113991	0.0217395	±	0.00407674	1.28462	NS
		PC(18:0/22:5)	836.598	1.05317	±	0.189018	0.888272	±	0.114588	0.843431	NS
		PE(22:4/0:0)	530.322	0.393125	±	0.0466063	0.380907	±	0.0246759	0.96892	NS
		PE(18:0/18:1)	746.573	0.0199683	±	0.00285949	0.020929	±	0.0018372	1.04811	NS
		PE(18:1/22:4)	794.58	0.0287072	±	0.00205391	0.0304477	±	0.00250186	1.06063	NS
		PE(20:0/18:4)	768.553	0.266412	±	0.048263	0.214226	±	0.0218887	0.804114	NS
		PE(20:0/18:3)	770.564	0.0674609	±	0.0168928	0.17793	±	0.053521	2.63753	NS
		PE(20:2/0:0)	506.333	0.00887767	±	0.00132984	0.0114264	±	0.00220638	1.2871	NS
		PE(18:2/22:2)	796.575	0.0426791	±	0.00618089	0.059468	±	0.00418386	1.39338	NS
	Phosphatidyl Choline	PC(14:0/0:0)	468.306	0.0180638	±	0.00167315	0.0168877	±	0.00234788	0.934888	NS
		PC(16:1/0:0)	494.322	0.0609768	±	0.004433	0.0478969	±	0.00504439	0.785493	NS
		PC(16:0/0:0)	496.338	0.118992	±	0.0129406	0.17407	±	0.0159615	1.46287	NS
		PC(18:2/0:0)	520.338	2.99788	±	0.355695	2.22517	±	0.0840978	0.742249	NS
		PC(18:1/0:0)	522.353	0.715915	±	0.0852643	0.686107	±	0.0428266	0.958364	NS
		PC(18:0/0:0)	524.369	2.81834	±	0.261719	3.11523	±	0.34896	1.10534	NS
		PC(20:5/0:0)	542.319	0.0572205	±	0.0071692	0.0446831	±	0.00459414	0.780893	NS
		PC(20:4/0:0)	544.337	1.20533	±	0.168113	0.745055	±	0.0522599	0.618136	NS
		PC(20:3/0:0)	546.352	0.243355	±	0.0592096	0.167517	±	0.015971	0.688366	NS
		PC(20:2/0:0)	548.36	0.00732068	±	0.00198097	0.00395401	±	0.000603134	0.540115	NS
		PC(20:1/0:0)	550.384	0.0199599	±	0.00204146	0.0222315	±	0.00222079	1.11381	NS
		PC(20:0/0:0)	552.4	0.00823211	±	0.00191369	0.00624023	±	0.00092029	0.758036	NS
		PC(22:6/0:0)	568.337	1.2452	±	0.198573	0.727606	±	0.0603123	0.584327	NS
		LysoPC(22:5)	570.353	0.0295791	±	0.00431995	0.0242148	±	0.00254392	0.818647	NS
		PC(22:4/0:0)	572.369	0.00597323	±	0.000807803	0.0077146	±	0.000642093	1.29153	NS
		PC(15:0/15:0)	706.538	0.010457	±	0.00235581	0.000990559	±	0.00038809	0.094727	NS
		PC(14:0/18:3)	728.553	0.000756897	±	0.000272565	0.00130285	±	0.000308588	1.72131	NS
		PC(14:0/18:2)	730.544	0.0074133	±	0.0016404	0.00115868	±	0.000260953	0.156298	NS
		PC(14:0/18:1)	732.551	0.000995044	±	0.000144333	0.00207551	±	0.000162589	2.08585	NS
		PC(16:0/16:0)	734.567	0.148177	±	0.0192382	0.115465	±	0.0204767	0.779238	NS
		PC(14:0/20:3)	756.551	0.0249786	±	0.00356305	0.0234782	±	0.00235488	0.939932	NS
		PC(14:0/20:2)	758.592	5.99921	±	1.49233	4.9056	±	1.82991	0.817707	NS
		PC(14:0/20:1)	760.591	3.62441	±	0.376774	2.49034	±	0.599462	0.687102	NS
		PC(14:0/20:0)	762.599	0.018952	±	0.00343566	0.00986481	±	0.00154583	0.520516	NS
		PC(14:0/22:5)	780.551	0.10225	±	0.0202534	0.0708556	±	0.0111017	0.692965	NS
		PC(14:0/22:4)	782.567	1.77694	±	0.155259	2.78469	±	0.427667	1.56712	NS
		PC(14:1/22:2)	784.573	0.170805	±	0.017883	0.290187	±	0.0428643	1.69893	NS
		PC(18:1/18:1)	786.598	1.03167	±	0.113451	0.927614	±	0.101893	0.89914	NS
		PC(14:0/22:1)	788.604	0.450453	±	0.0432108	0.47968	±	0.0456971	1.06488	NS
		PC(16:1/22:6)	804.593	0.00384269	±	0.000255256	0.00464014	±	0.000304966	1.20753	NS
		PC(16:0/22:6)	806.599	0.366214	±	0.143439	0.368365	±	0.279648	1.00587	NS
		PC(16:0/22:5)	808.582	0.172019	±	0.0206214	0.165801	±	0.0179485	0.963857	NS
		PC(16:0/22:4)	810.599	0.0443204	±	0.00318931	0.0488589	±	0.00463699	1.1024	NS
		PC(16:1/22:2)	812.628	0.134702	±	0.0204312	0.166833	±	0.0162475	1.23853	NS
		PC(18:2/22:6)	830.566	0.0633518	±	0.00804862	0.0758636	±	0.00732013	1.1975	NS
		PC(18:1/22:6)	832.582	0.47839	±	0.039682	0.582542	±	0.0773686	1.21772	NS
		PC(18:0/22:6)	834.594	0.0593728	±	0.00569685	0.044968	±	0.00212417	0.757383	NS
		PC(18:0/22:5)	836.598	0.0893187	±	0.00860214	0.0524447	±	0.00433052	0.587163	NS
		PC(18:0/22:4)	838.629	0.00361645	±	0.000351531	0.00430861	±	0.000922451	1.19139	NS
		PC(20:4/22:6)	854.561	0.05248	±	0.00395836	0.0521662	±	0.00528943	0.994021	NS
	Phosphatidyl Inositol	PI(P-18:0/17:2)	833.585	0.292915	±	0.0380288	0.235998	±	0.0203808	0.805688	NS
		PI(P-16:0/17:0)	809.586	0.0859793	±	0.0080347	0.0752635	±	0.00527387	0.875368	NS
		PI(20:1/0:0)	627.386	0.000787745	±	0.000195903	0.00145784	±	0.000305949	1.85065	NS
		PI(16:0/18:4)	831.538	0.0158563	±	0.00113723	0.0184219	±	0.001712	1.1618	NS
		PI(20:4/0:0)	621.308	0.00857395	±	0.00111759	0.00707933	±	0.00146044	0.825678	NS
		PI(18:2/18:0)	863.544	0.0107568	±	0.00133064	0.0164693	±	0.00157751	1.53105	NS
		PI(16:0/20:3	861.529	0.00971096	±	0.00152458	0.0149455	±	0.00162892	1.53904	NS
		PI(20:5/18:0)	885.532	0.00268742	±	0.000341758	0.00481895	±	0.000503896	1.79315	NS
		PI(16:0/18:1)	837.539	0.00568651	±	0.000514632	0.00647476	±	0.000651821	1.13862	NS
		PI(18:0/18:1)	865.527	0.00412383	±	0.000572757	0.00545442	±	0.000468862	1.32266	NS
		PI(18:0/20:4)	887.548	0.0124525	±	0.0014736	0.0156447	±	0.00230327	1.25635	NS
		PI(21:0/0:0)	643.362	0.00691996	±	0.000946274	0.0067128	±	0.00147691	0.970064	NS
		PI(18:0/0:0)	601.332	0.020541	±	0.00450592	0.0251029	±	0.00311855	1.22209	NS
		PI(18:0/20:3)	889.56	0.00740409	±	0.000865102	0.00659159	±	0.000818623	0.890262	NS
		PI(20:5/18:1)	883.584	0.00287918	±	0.000216813	0.00158356	±	0.000434645	0.550006	NS
		PI(20:3/0:0)	623.3	0.00201068	±	0.000492087	0.0029255	±	0.000450037	1.45498	NS
		PI(18:1/22:2)	917.537	0.00172961	±	0.00028188	0.00109178	±	0.000127451	0.631228	NS
		PI(P-16:0/17:1)	807.57	1.82829		0.250764	1.54092	±	0.184782	0.842818	NS
		PI(16:0/20:4)	859.527	0.000609324		0.000121123	0.00137896	±	0.000117083	2.2631	NS
		PI(16:0/18:2)	835.554	0.00143832	±	0.000179362	0.00196674	±	0.000260131	1.36739	NS
