# Supplementary material for: Adult stem cell deficits drive Slc29a3 disorders in mice
Source: Nat Commun. 2019 Jul 3;10:2943. doi: 10.1038/s41467-019-10925-3 (PMC6610100; doi:10.1038/s41467-019-10925-3)
Supplement: Supplementary file 6 — Source Data [file 41467_2019_10925_MOESM6_ESM.xlsx]

## Sheet: Fig1
Source Data Fig. 1
		Fig 1b (g)
		Male	Male		Female	Female
		+/+	-/-		+/+	-/-
		27.2	24.1		19	14.7
		23.5	18.4		20.5	17.8
		26.8	18.7		19.5	16
		29	20.01
		26.4	20.5
		28	15
		Fig 1c (m)
		+/+	-/-
		1320	960
		1140	1020
		1380	1080
		1260	1200
		1440	840
		1560	1080
		Fig. 1e (mm)
		Femur			Tibia			Humerus			Radius
		+/+	-/-		+/+	-/-		+/+	-/-		+/+	-/-
		15	12		22	18		13	11		13	10
		16	13		21	16		14	12		12	11
		16	14		20	17		13	10		12	10
		17	12		21	16		12	11		13	11
		16	13		19	16		12	10		13	11
		Fig. 1g
		Trabacular			Cortical (t)			Cortical (m)
		+/+	-/-		+/+	-/-		+/+	-/-
		674	550		1057	1093		1242	1280
		675	629		1123	922		1221	1076
		710	568		1039	896		1245	1132
		Fig. 1i (g)
		Fat			Lean
		+/+	-/-		+/+	-/-
		1.79	0.8		17.89	15.5
		2.31	0.51		16.94	15.99
		1.71	1.93		18.03	17.04
		1.78	0.84		17.61	15.32
		2.15	1.83		17.14	14.85
		Fig. 1j
PM	+/+	1.419	0.971	1.312	1.109	1.135	1.513	-/-	0.809	0.855	0.626	1.015	0.916	0.739
ING	+/+	0.835	0.685	0.933	1.052	0.796	1.004	-/-	0.31	0.594	0.205	0.58	0.517	0.346
SOL	+/+	0.017	0.025	0.022	0.029	0.028	0.034	-/-	0.016	0.019	0.015	0.019	0.02	0.028
GA	+/+	0.193	0.151	0.205	0.157	0.173	0.219	-/-	0.122	0.106	0.11	0.119	0.107	0.189
		Fig. 1k (U/L)
		+/+	-/-
		285	1624
		224	1053
		631	1342
		501	1551
		451	1330
		840	2251
		Fig. 1l
		Testosterone			Androstenedione			Estrone			Progesterone			11-deoxycorticosterone
		+/+	-/-		+/+	-/-		+/+	-/-		+/+	-/-		+/+	-/-
		0.00127	0.00194		0.00673433	0.012096		0.000173	0.000661		0.00258	0.00312		0.00673433	0.012096
		0.00116	0.00142		0.00750456	0.010938		0.00033	0.000398		0.00235	0.00368		0.00750456	0.010938
		0.000472	0.00142		0.00856071	0.009363		0.000213	0.000509		0.00321	0.00351		0.00856071	0.009363
		Fig. 1n (x 10 to the power 7)
		Femur				Tibia
		+/+	-/-			+/+	-/-
		5.1	3.6			4.3	2.4
		4.9	3.2			3.7	3
		4.6	3.5			3.5	2.5
		Fig. 1o
		RBC (M/microliter)			Hb (g/dl)			Platelets (M/microliter)			WBC (K/microliter)			Lympho ((K/microliter)			Mono (K/microliter)			Neutro (K/microliter)			Eosino (K/microliter)
		+/+	-/-		+/+	-/-		+/+	-/-		+/+	-/-		+/+	-/-		+/+	-/-		+/+	-/-		+/+	-/-
		9.08	6.25		14.5	8.1		0.485	0.537		12.24	1.58		3.05	5.79		0.15	0.78		0.48	7.23		0.04	0.05
		9.87	6.55		14.4	10.8		0.578	0.536		6.32	15.26		6.47	6.44		0.37	0.47		1.89	2.41		0.03	0.09
		9.53	8.41		14.7	12		0.89	0.515		8.8	9.18		7.79	5.05		0.34	0.83		1.04	2.91		0.03	0.01
		9.39	8.9		14.2	12.3		0.807	0.087		3.76	13.94		5.03	10		0.62	0.63		1.38	4.61		0	0.08
		9.4	7.24		14.1	11.1		0.773	0.266		8.78	9.44		7.47	5.99		0.31	0.55		0.96	2.44		0.01	0.09
								0.409	0.189		9.22	8.84					0.3			0.92

## Sheet: Fig.2
Source Data Fig. 2
			Fig. 2b
			RUNX2			OSX			BGLAP			BSPII
			+/+	-/-		+/+	-/-		+/+	-/-		+/+	-/-
			1.04578	0.227615		1.11256	0.398507		0.632889	0.024528		1.08626	0.658852
			1.11555	0.125757		1.05029	0.304251		1.09896	0.029572		1.20185	0.446686
			1.15372	0.144777		0.962917	0.318708		1.44466	0.022447		1.17667	0.712702
			1.03004	0.304883		1.02707	0.5506		0.997334	0.0733123		1.09564	0.243269
			0.861088	0.336383		1.20198	0.255776		0.764278	0.0531375		1.30392	0.48577
			0.635031	0.328182		0.867597	0.259337		1.14999	0.0368871		1.06382	0.307565
			PPAR gamma			CEBP alpha			ADIPOQ			Chemerin
			+/+	-/-		+/+	-/-		+/+	-/-		+/+	-/-
			1.11858	0.0070186		1.05609	0.769849		1.11949	0.159307		1.10741	0.222401
			1.46641	0.00298141		0.927624	0.361415		0.941261	0.218636		0.910212	0.360994
			1.24652	0.00379647		0.937749	0.232596		1.22514	0.106927		1.14241	0.369773
			0.974439	0.00131497		1.01051	0.271693		0.99107	0.198604		1.3668	0.243627
			1.08688	0.00327073		0.826241	0.3253		0.854872	0.362085		1.42867	0.234641
			0.738653	0.00321388		0.682231	0.279199		0.77168	0.3239		1.10128	0.241689
			Myogenin			MyoD			MyH1			DES
			+/+	-/-		+/+	-/-		+/+	-/-		+/+	-/-
			0.851455	0.274419		0.949438	0.481038		0.961878	0.268176		1.16269	0.303999
			0.938109	0.152275		1.05951	0.441633		1.64656	0.167469		1.53962	0.319985
			0.817403	0.126754		1.14589	0.493862		21.7517	0.187403		1.32978	0.334754
			1.16276	0.310273		1.11675	0.209901		1.18543	0.15958		1.30868	0.602912
			1.48377	0.403944		1.42078	0.414184		0.930635	0.08846		1.88462	0.589923
			1.27869	1.4415		1.07804	1.25984		4.94357	0.360149		1.74734	2.11338
			PAX1			SOX9			ACAN			COMP
			+/+	-/-		+/+	-/-		+/+	-/-		+/+	-/-
			1.14534	0.415992		0.986582	0.615043		1.48726	0.331183		2.29051	0.471498
			1.4403	0.327118		0.844179	0.30405		0.968034	0.228702		3.6289	1.11318
			1.59963	0.213627		1.06734	0.284942		0.874054	0.279029		3.81388	0.956299
			0.877967	0.107756		1.10543	0.547278		1.04692	0.224654		7.16668	0.671165
			1.18206	0.086416		1.05483	0.334696		1.38124	0.139956		2.93216	0.271517
			0.966509	0.063241		1.01992	0.372102		1.52649	0.248003		4.40802	0.650371
			Fig. 2c
			GEMM	+/+	1	2	1	3	5	4	-/-	7	3	5	9	8	8
			BFU-E	+/+	13	22	18	15	27	25	-/-	7	10	12	8	9	14
			CFU-G	+/+	9	11	17	15	8	14	-/-	15	20	23	21	17	22
			CFU-M	+/+	41	29	23	37	45	36	-/-	72	54	60	59	61	54
			CFU-GM	+/+	53	67	49	55	50	44	-/-	81	96	70	91	85	69
			Fig. 2d
			GATA1			EKLF1			GYPA			Epb4.2
			+/+	-/-		+/+	-/-		+/+	-/-		+/+	-/-
			1.89987	1.22335		0.978602	0.268494		1.02827	0.466293		0.991429	0.359422
			0.976128	0.479633		0.86587	0.279185		1.0926	0.496825		0.890023	0.295326
			0.56494	1.00671		0.808111	0.405245		0.837022	0.445624		0.737003	0.187933
			2.13371	1.03527		0.88566	0.268266		1.22265	0.549205		1.0329	0.266988
			0.722791	1.42681		1.20017	0.404711		1.08713	0.419858		0.938527	0.213115
			1.95247	0.835397		0.984962	0.33467		1.22016	0.364892		0.99503	0.23191
			PU.1			REL			CD11b			CD14
			+/+	-/-		+/+	-/-		+/+	-/-		+/+	-/-
			1.2775	3.32563		1.03013	3.52311		0.912179	3.24436		0.785782	1.76939
			2.09957	4.41889		1.19584	3.1674		0.675768	2.8272		0.652134	1.07912
			1.0955	3.78387		1.04278	2.91668		1.47969	2.35032		0.680154	1.40395
			1.617	3.59746		1.56482	2.70672		1.09362	2.66525		0.770329	1.33886
			1.054	2.62568		1.13838	1.80555		1.57924	1.78258		0.483751	1.13633
			1.44266	5.52722		1.23779	1.8447		0.727559	2.30307		0.903642	1.3051
			Fig. 2f
			Diff. day	ENT3+/+						ENT3-/-
			0	0	0	0	0.006	0	0	0	0	0	0	0	0
			1	0	0	0	0.002	0	0	0	0	0	0	0	0
			2	0	0	0	0.073	0.044	0	0	0	0	0	0	0
			3	0	0	0	0	0.184	0	0	0	0	0	0	0
			4	0	0	0	0.027	0	0	0	0	0	0	0	0
			5	0	0	0	0	0	0.067	0.091	0.078	0.078	0.08	0.08	0.097
			6	0	0	0	0	0	0	0.171	0.2	0.186	0.192	0.183	0.081
			7	0.051	0.066	0.077	0.092	0.082		0.265	0.283	0.27	0.273	0.265	0.242
			8	0.152	0.576	0.576	0.576	0.596	0.436	2.184	1.632	1.472	1.384	1.16	1.44
			9	2.632	3.524	3.892	4.392	4.612	5.368	5.996	6.56	6.62	7.084	6.644	6.812
			10	4.7	5.22	5.684	5.24	6.04	6.244	7.168	7.1	7.228	7.308	8.112	7.24
			12	5.716	5.776	4.988	5.376	5.984	6.08	8.308	9.924	8.792	8.18	7.548	6.944
			14	5.72	6.504	6.528	6.552	6.94	7.068	9.108	8.888	8.78	8.632	7.736	8.236

## Sheet: Fig.3
Source Data Fig. 3
			Fig. 3a (col./100 MSCs)
			P. no		ENT3+/+							ENT3-/-
			0		11	14	21	20	18	23		8	7	6	21	13	11
			1		23	19	17	21	20	27		8	3	4	9	6	9
			2		18	26	24	28	19	22		8	1	3	0	5	3
			3		22	25	27	20	17	29		6	0	1	0	4	0
			Fig 3b (% MSCs)
			P. no		ENT3+/+							ENT3-/-
			0		100	135.227	126.523	142.449	119.18	138.438		151.938	124.137	142.676	98.5868	122.301	94.8028
			1		112.885	90.727	93.8615	121.909	88.6857	118.836		13.5004	25.1055	23.3333	24.9015	29.8246	21.0993
			2		99.1667	66.8239	85.4245	33.5211	122.998	67.3585		9.15385	0	11.9766	5.73218	12.2731	3.36158
			3		125.301	75.5243	13.2887	10.8261	185.166	191.018		10.6377	1.16393	4.84923	9.2571	8.87682	3.64583
			Fig. 3c ( x 10 to the power 4)
			P.no		ENT3+/+						ENT3-/-
			0		1	1	1				1	1	1
			1		6	13	8				9	14	14
			2		58	118	86				120	170	195
			3		463	800	785				1130	1550	1810
			Fig. 3d (% HSCs)
			P.no		ENT3+/+						ENT3-/-
			0	104	93	112	117	100	100		67	72	103	108	91	100
			1	70	90	62	92	110	54		67	53	25	28	66	67
			2	29	46	65	100	42	47		8	25	8	4	46	36
			3	28	46	44	40	17	17		0.75	2.3	9.6	2	5	12.3
			Fig. 3e
			LGR5				EPHB3				AXN2				LEF1				HES1				HEY2				NRARP				REX1				TERT				NANOG				SOX2
			+/+	-/-			+/+	-/-			+/+	-/-			+/+	-/-			+/+	-/-			+/+	-/-			+/+	-/-			+/+	-/-			+/+	-/-			+/+	-/-			+/+	-/-			+/+	-/-
			0.0867	0.3711			56.2898	9.37195			53.6026	65.91			34.8588	28.85			60.8642	28.307			22.2559	8.8361			4.8829	65.91			79.1004	6.8057			77.6691	239.645			34.3272	25.1647			9.71309	6.29713			4.5019	152.819
			0.658	4.1974			11.7267	3.9435			14.1677	33.9701			63.8477	118.271			23.7342	3.5106			0.4137	6.38829				82.9179			9.793	15.1016
			0.1562	0.6054			7.6785	4.7343			46.5185	10.119			68.8844	61.467																			44.9286	167.996			44.31	25.0751			16.4203	1.7224			0.000622	149.973
			0.1163	2.5718			27.0908	10.7274			45.5253	3.6887			27.7622	26.6288			34.9289	1.42153			3.2038	4.69965			19.3792	105.089			25.1615	27.185
			0.344056	0.094968			2.57032	3.43817			6.13138	7.74918			31.9499	20.8568																			26.9371	208.944			27.2464	13.9301			40.3617	20.1238			14.6769	0.3144
			0.289008	0.059154			3.3763	1.76917			6.55905	6.39267			32.3946	12.5208			29.4811	9.7334			25.2155	7.79258			26.1811	140.464			52.1407	28.3465
																																			17.0704	36.924			26.527	8.4772			24.8886	19.3909			16.304	15.6637
																			21.5922	2.5234			24.4386	0.532416			10.893	0.831669			16.6454	14.3252
																																			36.2206	2.55741			26.1847	21.2874			40.2606	3.76336			13.527	3.46501
																			17.1063	1.9592			27.7644	0.468875			16.0042	1.76193			13.3223	15.0856
																																			15.7722	2.29569			27.5653	19.2132			2.10084	2.67641			28.3559	3.05221
																																			7.5938				7.6606				1.95434				29.5565
																																			0.223759				12.3653								41.0252
			Fig. 3f
			8 weeks							12 weeks							16 weeks
			Femur			Tibia				Femur			Tibia				Femur			Tibia
			x 10 to the power 7
			+/+	-/-		+/+	-/-			+/+	-/-		+/+	-/-			+/+	-/-		+/+	-/-
			3.8	3.6		2.8	3.7			5.1	3.6		4.3	2.4			6.9	1.7		5.8	1.3
			4.3	3.9		3.2	2.5			4.9	3.2		3.7	3			6.9	1.9		6.9	1.1
			4.8	4.4		3.9	3.2			4.6	3.5		3.5	2.5			7.5	0.7		6.2	0.5
			6.7	4.6		4.9	4.8			6.1	3.9		4.4	1.9			4.8	0.9		7.1	1.9
			5.1	4.4		4.1	4.3			5.8	2.5		5	1.2			8.6	0.5		4.2	2.6
			4.8	4.2		5.2	3.9			4.4	2.6		4.2	2.8			5.2	1.5		5.8	1.6
			8 weeks							12 weeks							16 weeks
			+/+	-/-						+/+	-/-						+/+	-/-
			colonies/100 MSCs
			18	13						15	8						23	6
			9	13						24	21						19	6
			15	10						25	10						26	9
			14	14						16	14						28	7
			17	18						18	11						28	4
			23	19						13	9						20	11
			8 weeks							12 weeks							16 weeks
			+/+	-/-						+/+	-/-						+/+	-/-
			% of total MNCs
			0.011	0.011						0.009	0.008						0.013	0.006
			0.01	0.01						0.01	0.008						0.013	0.005
			0.012	0.011						0.008	0.006						0.011	0.004
			0.01	0.011						0.011	0.008						0.011	0.005
			0.009	0.01						0.009	0.008						0.009	0.006
			0.009	0.01						0.009	0.01						0.009	0.005
			0.012	0.01						0.009	0.008						0.013	0.006
			Fig. 3h
			MNCs x 10 to the power 6
			IR	WT HSCT	KO HSCT
			0.1	1.39	0.024
			0.053	1.4	0.047
			0.014	1.36	0.069
			0.013	3.4	0.08
			0.092	5	0.16
			0.021	15.5	0.16
			Fig. 3j
			MNCs x 10 to the power 6
			IR	RFP-HSCT	RFP-MSCT	ENT3-HSCT	ENT3-MSCT	RFP-HSCT+ENT3-MSCT	ENT3-HSCT+ENT3-MSCT
			0.083	0.018	0.023	0.72	0.023	0.095	1.219
			0.019	0.025	0.051	0.95	0.051	0.151	1.107
			0.014	0.049	0.019	0.58	0.089	0.222	1.846
			0.011	0.033	0.078	1.07	0.098	0.153	2.153
			0.02	0.017	0.041	1.52	0.17	0.079	1.49
			0.015	0.065	0.011	1.84	0.31	0.81	2.032
			Fig. 3k
				MSC			HSC
			WT	RFPoe ENT3-KO	ENT3oe ENT3KO	NO template	WT	RFPoe ENT3-KO	ENT3oe ENT3KO	NO template
			0.0417893	8.72379e-05	41.6114	0	2.07498	6.94995e-06	106.004	0
			6.12524	5.25558e-05	37.9108	0	0.49975	1.0518e-05	1147.61	0

## Sheet: Fig.4
Source Data Fig. 4
	Fig. 4b
		MSC						HSC
	BAF	-	-		+	+		-	-		+	+
		+/+	-/-		+/+	-/-		+/+	-/-		+/+	-/-
		39	7		110	44		19	17		82	41
		28	12		133	54		32	9		109	30
		20	19		85	32		29	11		62	28
	Fig. 4d
	MSC
	RAPA	ENT3+/+							ENT3-/-
	0	98.9744	105.465	108.876	100	97.7273	97.0414		57.6923	62.6316	67.5127	85	70.4918	50.2439
	0.5	105.641	114.754	124.26	110.588	106.25	102.959		74.5192	83.1579	84.7716	99.4444	97.8142	82.439
	1	101.026	118.033	127.811	117.059	108.523	108.284		71.6346	87.8947	79.1878	86.1111	83.0601	73.6585
	2	107.18	120.219	117.16	113.529	105.682	114.201		71.6346	81.579	70.0508	76.1111	77.5956	69.7561
	HSC
	RAPA	ENT3+/+							ENT3-/-
	0	85.1695	87.2881	82.6271	76.2712				46.1864	50.8475	55.9322	47.8814
	0.5	94.0678	94.4915	96.1864	96.1864				61.4407	79.661	88.1356	91.9492
	1	96.1864	96.6102	97.4576	96.6102				86.0169	59.7458	76.2712	79.2373
	2	90.2542	92.7966	91.5254	93.2203				65.678	58.8983	71.1864	60.1695
	Caspase3
		MSC						HSC
		Veh			RAPA			Veh			RAPA
		+/+	-/-		+/+	-/-		+/+	-/-		+/+	-/-
		1	1.05759		0.921466	0.979058		1	1.01222		0.955556	1.14444
		0.958115	1.07853		0.837696	0.900524		0.977778	1.16667		0.877778	1.13333
		0.973822	1.01152		0.86911	0.879581		1.07778	1.01778		0.922222	1.03333
		0.979058	1.01571		0.879581	0.874346		1	1.01667		0.955556	1.03333
		0.963351	1.08901		0.895288	1.05236		1.05556	1.11111		0.944444	1.1
		0.989529	1.01361		0.879581	0.884817		1.05556	1.01778		0.933333	1.08889
	Fig. 4e
	% cell survival
		Control	ATG7 OE	ENT3 OE
		25.5319	40.4255	47.8723
		39.2857	44.0476	64.2857
		35.8025	50.6173	69.1358
		32.9412	45.8824	71.7647
		33.7349	45.7831	53.012
		58.75	50	51.25
		36.1446	50.6024	68.6747
		32.5581	41.8605	60.4651
	Fig. 4f
	ENT3					ATG7
	WT	RFPoe ENT3-KO	ENT3oe ENT3KO	NTC		WT	RFPoe ENT3-KO	ATG7oe ENT3KO	NTC
	1.99877	0.005103	4.97604	0		1.19316	0.767973	40.504	0
	1.53589	0.005661	5.97952	0		1.4035	0.83278	34.3335	0
	1.78193	0.006022	5.60914	0		1.04949	0.985513	42.7302	0
	Fig. 4g
	KO MSC
	RUNX2			OSX			BGLAP			BSPII
	DMSO	RAPA		DMSO	RAPA		DMSO	RAPA		DMSO	RAPA
	1.84031	0.887884		0.911308	2.49265		1.39046	1.88082		1.02946	1.76335
	2.20506	0.832994		0.726304	4.02319		1.16863	2.56165		1.15517	2.55562
	4.0113	0.816723		1.1489	5.68422		1.82843	1.85839		1.10994	1.51105
	1.92701	1.12939		1.32269	2.71785		1.36179	2.50157		1.07077	2.69928
	2.02114	1.05322		1.12324	2.99982		1.07323	1.73172		0.551236	1.52942
	2.05226	1.12765		2.16243	2.84844		1.46319	2.09426		0.828822	1.79157
	KO MSC
	Con	ATG7OE	ENT3OE		Con	ATG7OE	ENT3OE		Con	ATG7OE	ENT3OE		Con	ATG7OE	ENT3OE
	RUNX2 (gp1)	RUNX2 (gp2)	RUNX2(gp3)		OSX(gp1)	OSX(gp2)	OSX(gp3)		BGLAP(gp1)	BGLAP(gp2)	BGLAP(gp3)		BSP(gp1)	BSP(gp2)	BSP(gp3)
	0.992	5.926	10.733	0	1.0446	21.8461	47.4446	0	0.302961	1.14959	2.05053	0	2.11307	2.91467	3.43045
	0.242	4.071	8.301		0.5755	14.0141	43.8041		1.11969	1.4769	1.50743		0.992791	1.63743	4.35336
	1.646	2.196	10.631		1.80228	15.4643	48.0192		1.00158	1.3636	1.97712		0.742909	2.66555	3.74898

## Sheet: Fig.5
Source Data Fig. 5
		Fig. 5d
		MSC
		AICAR	ENT3+/+							ENT3-/-
		0	99.4872	104.372	115.385	118.235	112.5	130.769	64.9039	74.2105	66.4975	77.7778	71.0383	76.0976
		100	94.359	100	113.018	116.471	111.932	130.178	82.6923	88.9474	86.802	83.8889	98.3607	82.439
		250	100.513	109.29	111.834	124.706	121.023	133.136	81.25	91.579	98.4772	105.556	100.546	95.1219
		500	99.4872	99.4536	115.976	118.823	111.364	149.112	84.6154	103.684	100	113.889	114.208	109.268
		HSC
		AICAR
			ENT3+/+						ENT3-/-
			85.1695	87.2881	82.6271	76.2712			46.1864	50.8475	55.9322	47.8814
			95.7627	97.0339	97.8814	99.5763			107.203	97.4576	117.373	107.203
			97.0339	96.1864	99.1525	97.8814			99.5763	99.1525	105.085	108.475
			95.339	100	100.424	98.7288			111.864	69.4915	85.5932	71.1864
			MSC						HSC
			Vehicle			AICAR			Vehicle			AICAR
			+/+	-/-		+/+	-/-		+/+	-/-		+/+	-/-
			0.958115	1.05236		0.853403	0.937173		1.06667	1.12222		0.833333	1.11111
			0.95288	1.01047		0.900524	1		1.16667	1.16667		0.855556	1.18889
			0.979058	1.04188		0.837696	0.921466		1.05556	1.14444		0.833333	1.12222
			0.963351	1.12565		0.827225	0.931937		1.11111	1.15556		0.822222	0.988889
			0.963351	1.01047		0.827225	0.842932		1	1.17778		0.877778	1.13333
			1.08377	1.05759		0.827225	1.14136		0.988889	1.22222		0.988889	1.08889
		Fig.5e
			RUNX2			OSX			BGLAP			BSPII
			PBS	AICAR		PBS	AICAR		PBS	AICAR		PBS	AICAR
			4.2672	0.963846		1.03564	5.11484		0.806727	3.21311		1.24121	7.63658
			4.99098	0.823285		0.971098	7.22771		0.721312	2.44125		1.99283	7.84069
			3.23227	0.702628		0.871753	4.32186		1.41047	2.34658		1.5982	6.62734
			3.1296	0.927913		1.11531	4.13837		1.13749	2.16619		1.79606	5.90841
			4.77879	1.3073		1.17684	7.00182		0.579932	2.07236		1.68876	8.62929
			5.88623	1.97155		1.93332	9.07447		1.2126	1.62862		1.07661	8.54676

## Sheet: Fig.6
Source Data Fig. 6
		Fig. 6b
		Spleen			HEK293
		+/+	-/-		GIPZ	ENT3shRNA
		52.55	111.44	0	44.91	115.39
		37.16	89.69		40.71	112.67
		25.4	82.15		58.23	109.7
		Fig. 6c
		Lysosomal Acid Phosphatase
		Group 1	Group 2	Group 3	Group 4	Group 5	Group 6	Group7	Group 8	Group 9
		0.0649	0.076	0.084	0.0625	0.057	0.065	0.063	0.08	0.068
		0.0699	0.073	0.068	0.068	0.068	0.08	0.078	0.064	0.058
		0.059	0.066	0.072	0.058	0.063	0.07	0.068	0.071	0.062
		Lysosomal Adenosine
		Group 1			Group 2			Group 3			Group 4			Group 5			Group 6			Group 7			Group 8			Group 9			Group 10			Group 11
		15.665	17.345	16.729	10.753	11.562	12.874	8.194	8.285	8.909	7.417	9.132	9.85	2.797	1.36	1.642	2.559	2.496	1.695	2.851	2.384	2.509	2.194	1.859	1.797	2.998	1.891	2.098	1.702	2.584	2.755	1.092	1.639	1.986
		Cytosolic Adenosine
		Group 1			Group 2			Group 3			Group 4			Group 5			Group 6			Group 7			Group 8			Group 9
		276.391	281.738	257.291	278.937	239.821	317.477	230.259	294.624	343.518	350.526	249.474	289.546	378.098	247.664	268.7	290.095	231.289	294.968	291.946	327.574	249.232	233.899	285.146	353.121	351.673	265.724	283.012
		Cytosolic AMP
		Group 1			Group 2			Group 3			Group 4			Group 5			Group 6			Group 7			Group 8			Group 9
		163.794	155.034	159.1	166.824	145.23	181.42	186.367	135.371	159.203	160.041	152.252	186.842	231.995	158.206	185.739	185.008	134.252	166.761	213.323	167.869	142.619	168.885	145.515	170.856	185.306	205.195	160.629
		pAMPK/AMPK					pmTOR/mTOR				p4EBP1/4EBP1				LC3II/actin					p62/actin
		Control	1	1	1		Control	1	1		Control	1	1		Control	1	1	1		Control	1	1	1
		C1	1.5	1.4	1.2		C1	1.1	1.2		C1	1.1	1.1		C1	0.9	0.88	0.95		C1	0.95	0.9	0.92
		C2	1.4	1.45	1.8		C2	0.92	1		C2	0.98	0.95		C2	1.2	1.23	1.2		C2	0.66	0.62	0.67
		C3	2.4	2.33	2.2		C3	0.8	0.83		C3	0.89	0.84		C3	1.4	1.38	1.5		C3	0.57	0.53	0.55
		C4	3.8	3.7	3.4		C4	0.75	0.72		C4	0.9	0.86		C4	2.5	2.4	2.7		C4	0.4	0.42	0.41
		C5	2.8	2.9	2.6		C5	0.67	0.68		C5	0.74	0.73		C5	3.4	3.5	3.7		C5	0.32	0.3	0.33
		C6	2.9	2.9	2.8		C6	0.68	0.66		C6	0.55	0.53		C6	3.2	3.3	3.8		C6	0.3	0.29	0.3
		C7	2.7	2.65	2.9		C7	0.65	0.64		C7	0.45	0.42		C7	3.1	3.1	3.5		C7	0.31	0.3	0.25
		C8	3	3.1	3.1		C8	0.63	0.62		C8	0.43	0.42		C8	3	3	3.2		C8	0.28	0.27	0.22
		C9	3.2	3.3	3.2		C9	0.68	0.69		C9	0.41	0.41		C9	3.3	3.2	3.4		C9	0.28	0.28	0.2
		Fig. 6e
		con	del36ENT3
		6.9	11.69
		4.1	1.01
		1.3	11.3
		6.1	15.9
		1.1	1.1
		2.3	12.3
		1.2	11.6
		7.8	1.1
		Fig. 6f
		+/+	-/-
		44.876	95.272
		30.926	98.884
		40.689	54.044

## Sheet: Fig.7
Source Data Fig. 7
		Fig. 7a
		p62/actin
			Spleen				Liver				Kidney
		+/+	1	1	1		1	1	1		1	1	1
		-/-	3.38263	2.88432	2.24361		2.41416	2.87223	3.23265		1.55801	1.66725	2.76675
		+/-	1.47141	0.782701	0.794712		0.713804	0.95204	0.949458		1.13052	2.36837
		Fig. 7d
		Lyso			Autophago
		+/+	-/-		+/+	-/-
		35	80		12	5
		41	102		14	3
		33	93		17	6

## Sheet: Fig.8b
Source Data Fig. 8b
	Fig. 8a (Refer Table S1)
	Fig. 8b (Also Refer Table S2)
	TG	-59.0975	-63.1773	-30.124	-59.9492	-18.9312	-63.0271	-60.8884	-55.6738	-47.1198	-54.9122	-72.1366	-63.6456	-75.5247	-58.2282	-60.1712	-75.8236	-76.4921	-74.2612	-83.0925	-58.3348	-55.0427	-44.7009	-43.0089	-85.9679	-75.7202	-14.0195	-79.2093	-85.7291	-31.788	-10.147	-67.6514	-43.5822	-64.0232	17.5573	-87.207	-47.3861	-63.0138	-60.5713	-9.24966	-41.3305	-69.4206	-45.7739	-90.3248	-72.285	-42.9469	-64.3482	-1.6918	30.5206
	DG	-43.4	-10.4	-79.2	-67.5	-0.332	-86.5	-59.3	50.7	-86.2	-79	-60.2	-15.7	48.9	-88.5	-81.5	-13.1	-70.7	114	-47.3
	MG	-44	-66.1	-31.4	-8.29	55.4	83.5	46.8	-19.6
	CE			-57.5515	-13.115	-44.7742	-78.5913	-60.0327	-59.9231		4.14238	-58.1012	22.6194	-50.3722	31.2197	-71.1643	-50.1696	-73.1009
	SM	-23.96	9.34	-37.86	-51.35	-26.87	-23.46	17.62	-2.85	40.49	7.65	27.82	0	-50.6	-52.96	-64.06	-21.14	-61.45	-4.1	-32.22	-80.94	-4.96	-72.67	-76.82	-76.58
	CER	-16.8176	15.9646	36.6204	-7.37838	2.71854	2.2615	13.9407	-19.5191	51.1046	34.7249	-4.44005	1.21698	-9.59055	50.8372	3.75928	6.81404	-4.29247	8.0858	52.2765	238.141
	STD	-55.9107	-56.4736	-54.9416	-71.6591	-78.2217	-57.7741
	FA	-34.4474	-73.5606	153.98	11.1819	195.159	-45.046	-55.4618	184.464	273.084	164.994	112.239	94.3316	184.928	292.007	257.218	214.008	364.221	202.118	967.681	424.457
	AC	-65.4848	-71.8561	-87.3895	-76.579	-22.6068	-72.8624	-53.9943	-90.6876	-75.623	-35.2189	-64.0868	-48.5405	-17.9438	2.25242	-54.082	-47.0318
	PL	-52.3904	-44.4722	-70.7746	-39.8657	-50.9492	11.6274
[truncated: 21 more columns]

## Sheet: Fig. 8c
Assay Configuration Fig. 8c-e
XFe Assay Version	2.3.0.19
Assay Name	XFAssay_1222016_132
Project Info
Project Name
Project Number
Principal Investigator	DENKO
Group Layout		1	2	3	4	5	6	7	8	9	10	11	12
	A	Background	Background	Background	Background	Background	Background	Background	Background	Background	Background	Background	Background
	B	Background	WTMSC	WTMSC				KOMSC	KOMSC				Background
	C	Background	WTMSC	WTMSC				KOMSC					Background
	D	Background	WTMSC	WTMSC				KOMSC	KOMSC				Background
	E	Background	WTMSC	WTMSC				KOMSC	KOMSC				Background
	F	Background	WTMSC	WTMSC				KOMSC	KOMSC				Background
	G	Background	WTMSC	WTMSC				KOMSC	KOMSC				Background
	H	Background	Background	Background	Background	Background	Background	Background	Background	Background	Background	Background	Background
		Unassigned Well	Unselected Well	Assigned Well
Run Info
Plated On
Last Run	12/2/2016 1:02 PM
Cartridge Barcode	W0039624216B**+417-6+120-2300&A+213-4**+450-1125&
Cartridge Type	W
Cartridge Serial	00396
Cartridge Lot	24216
Cartridge Validity	Valid
Plate Barcode	V0084223816V	Port A: µL	Port B: µL	Port C: µL	Port D: µL
Plate Type	V
Plate Serial	00842
Plate Lot	23816
Plate Orientation	V
Instrument Serial	201483
Protocol Summary
	Calibration	Measurement 1	Step 3	Step 4	Step 5
			Port(s): A	Port(s): B	Port(s): C
	Equilibration: Yes	Mix: 00:02:00	Mix: 00:02:00	Mix: 00:02:00	Mix: 00:02:00
		Wait: 00:02:00	Wait: 00:02:00	Wait: 00:02:00	Wait: 00:02:00
		Measure: 00:04:00	Measure: 00:04:00	Measure: 00:04:00	Measure: 00:04:00
		Cycles: 3	Cycles: 3	Cycles: 3	Cycles: 3
		Duration: 00:24:00	Duration: 00:24:00	Duration: 00:24:00	Duration: 00:24:00
Calculation Settings
Atmospheric Pressure	760
Background Correction	Yes
% O2	100
O2 Settings
Calculation Method	AKOS
ksv	0.0213
Ksv Temp Correction	False
Corrected Ksv	0.0213
Calculated FO	52887.5
Pseudo Volume	9.15
TAC	746
TAW	0
TW	296
TC	246
TP	60
pH Settings
Gain Equation	0	0	0.000417	1.2
ECAR Technique	Line Fit
Edge Offset	3
Proton Flux Settings
Default Buffer Capacity	0.00078
Calibration pH	0
Plate Volume	2.28
PPR Technique	Fix
Offset	1
Normalization Settings
Normalization Unit:
Norm. Scale Factor:	1

## Sheet: Fig.8c-g
Source Data Fig. 8c-g
Fig. 8c-g
Unassigned Well	Unselected Well	OCR Data	ECAR Data	PPR Data
OCR (pmol/min):														ECAR (mpH/min):														PPR (pmol/min)
	Measurement 1														Measurement 1														Measurement 1
		1	2	3	4	5	6	7	8	9	10	11	12			1	2	3	4	5	6	7	8	9	10	11	12			1	2	3	4	5	6	7	8	9	10	11	12
	A	0	0	0	0	0	0	0	0	0	0	0	0		A	0	0	0	0	0	0	0	0	0	0	0	0		A	0	0	0	0	0	0	0	0	0	0	0	0
	B	0	239.311	261.69				164.54	257.174				0		B	0	99.1855	110.111				112.781	103.327				0		B	0	176.391	195.821				200.569	183.757				0
	C	0	233.664	237.612				265.856					0		C	0	90.7568	96.2926				79.4475					0		C	0	161.402	171.247				141.289					0
	D	0	239.544	243.003				277.979	266.5				0		D	0	87.4171	89.0861				69.5581	69.7711				0		D	0	155.463	158.431				123.702	124.081				0
	E	0	230.168	226.179				262.52	265.17				0		E	0	82.2353	85.1799				59.0273	55.4761				0		E	0	146.247	151.484				104.974	98.6588				0
	F	0	221.448	246.553				250.172	245.17				0		F	0	81.7818	93.0844				65.0909	66.1221				0		F	0	145.441	165.541				115.758	117.591				0
	G	0	209.873	238.834				202.809	182.649				0		G	0	80.4202	102.816				85.854	78.8455				0		G	0	143.019	182.848				152.683	140.219				0
	H	0	0	0	0	0	0	0	0	0	0	0	0		H	0	0	0	0	0	0	0	0	0	0	0	0		H	0	0	0	0	0	0	0	0	0	0	0	0
	Measurement 2														Measurement 2														Measurement 2
		1	2	3	4	5	6	7	8	9	10	11	12			1	2	3	4	5	6	7	8	9	10	11	12			1	2	3	4	5	6	7	8	9	10	11	12
	A	0	0	0	0	0	0	0	0	0	0	0	0		A	0	0	0	0	0	0	0	0	0	0	0	0		A	0	0	0	0	0	0	0	0	0	0	0	0
	B	0	234.723	243.686				154.295	237.209				0		B	0	99.3888	100.673				108.874	102.36				0		B	0	176.753	179.037				193.621	182.037				0
	C	0	226.381	226.978				245.277					0		C	0	89.9775	89.0813				85.4439					0		C	0	160.016	158.422				151.953					0
	D	0	227.884	238.028				255.264	245.233				0		D	0	82.1223	88.2694				80.5863	77.4927				0		D	0	146.046	156.978				143.315	137.813				0
	E	0	226.465	219.387				248.257	247.497				0		E	0	82.0751	82.7293				73.6442	62.0476				0		E	0	145.962	147.126				130.969	110.345				0
	F	0	216.934	238.756				233.906	225.574				0		F	0	83.5114	91.4761				74.093	72.3391				0		F	0	148.517	162.681				131.767	128.648				0
	G	0	207.08	232.823				191.286	170.381				0		G	0	79.9376	97.6255				89.5605	93.3414				0		G	0	142.161	173.617				159.274	165.998				0
	H	0	0	0	0	0	0	0	0	0	0	0	0		H	0	0	0	0	0	0	0	0	0	0	0	0		H	0	0	0	0	0	0	0	0	0	0	0	0
	Measurement 3														Measurement 3														Measurement 3
		1	2	3	4	5	6	7	8	9	10	11	12			1	2	3	4	5	6	7	8	9	10	11	12			1	2	3	4	5	6	7	8	9	10	11	12
	A	0	0	0	0	0	0	0	0	0	0	0	0		A	0	0	0	0	0	0	0	0	0	0	0	0		A	0	0	0	0	0	0	0	0	0	0	0	0
	B	0	236.395	243.819				154.341	231.233				0		B	0	99.9899	101.851				110.795	105.626				0		B	0	177.822	181.132				197.039	187.846				0
	C	0	227.651	225.667				236.62					0		C	0	89.5176	88.8223				93.5329					0		C	0	159.198	157.962				166.339					0
	D	0	226.914	236.354				245.245	237.95				0		D	0	81.4642	88.3241				86.7838	83.05				0		D	0	144.876	157.076				154.336	147.696				0
	E	0	228.266	219.915				240.566	240.557				0		E	0	82.3383	82.3048				81.7405	67.8079				0		E	0	146.43	146.371				145.367	120.59				0
	F	0	218.044	243.602				226.593	218.443				0		F	0	83.1186	91.518				81.6876	78.8693				0		F	0	147.818	162.756				145.273	140.261				0
	G	0	208.377	233.143				187.054	167.399				0		G	0	81.6291	98.2862				95.2957	98.0897				0		G	0	145.169	174.792				169.474	174.443				0
	H	0	0	0	0	0	0	0	0	0	0	0	0		H	0	0	0	0	0	0	0	0	0	0	0	0		H	0	0	0	0	0	0	0	0	0	0	0	0
	Measurement 4														Measurement 4														Measurement 4
		1	2	3	4	5	6	7	8	9	10	11	12			1	2	3	4	5	6	7	8	9	10	11	12			1	2	3	4	5	6	7	8	9	10	11	12
	A	0	0	0	0	0	0	0	0	0	0	0	0		A	0	0	0	0	0	0	0	0	0	0	0	0		A	0	0	0	0	0	0	0	0	0	0	0	0
	B	0	124.289	127.543				115.069	164.652				0		B	0	132.856	137.632				125.853	142.274				0		B	0	236.271	244.764				223.817	253.02				0
	C	0	123.04	124.257				166.105					0		C	0	118.789	128.516				126.604					0		C	0	211.255	228.553				225.152					0
	D	0	122.37	127.068				172.233	167.712				0		D	0	116.999	125.522				122.812	121.125				0		D	0	208.072	223.228				218.409	215.408				0
	E	0	122.97	117.548				167.483	164.16				0		E	0	114.348	123.118				119.181	108.574				0		E	0	203.357	218.952				211.952	193.088				0
	F	0	116.204	127.918				158.503	149.773				0		F	0	111.195	130.037				118.67	120.4				0		F	0	197.749	231.259				211.042	214.12				0
	G	0	111.901	124.79				135.229	121.588				0		G	0	109.031	127.219				124.684	114.179				0		G	0	193.9	226.247				221.738	203.055				0
	H	0	0	0	0	0	0	0	0	0	0	0	0		H	0	0	0	0	0	0	0	0	0	0	0	0		H	0	0	0	0	0	0	0	0	0	0	0	0
	Measurement 5														Measurement 5														Measurement 5
		1	2	3	4	5	6	7	8	9	10	11	12			1	2	3	4	5	6	7	8	9	10	11	12			1	2	3	4	5	6	7	8	9	10	11	12
	A	0	0	0	0	0	0	0	0	0	0	0	0		A	0	0	0	0	0	0	0	0	0	0	0	0		A	0	0	0	0	0	0	0	0	0	0	0	0
	B	0	124.348	126.543				116.914	165.36				0		B	0	137.527	137.649				118.853	127.982				0		B	0	244.577	244.794				211.369	227.603				0
	C	0	122.884	123.801				165.505					0		C	0	126.747	127.302				124.175					0		C	0	225.406	226.394				220.834					0
	D	0	121.821	127.373				172.553	168.661				0		D	0	116.619	122.433				117.747	111.133				0		D	0	207.394	217.735				209.401	197.639				0
	E	0	122.986	117.78				167.912	164.354				0		E	0	117.43	118.334				111.903	98.1221				0		E	0	208.837	210.444				199.007	174.5				0
	F	0	115.883	127.375				159.335	150.081				0		F	0	115.2	129.953				111.824	106.701				0		F	0	204.872	231.109				198.867	189.757				0
	G	0	110.185	124.565				134.124	122.603				0		G	0	117.163	136.102				120.105	105.474				0		G	0	208.363	242.045				213.595	187.574				0
	H	0	0	0	0	0	0	0	0	0	0	0	0		H	0	0	0	0	0	0	0	0	0	0	0	0		H	0	0	0	0	0	0	0	0	0	0	0	0
	Measurement 6														Measurement 6														Measurement 6
		1	2	3	4	5	6	7	8	9	10	11	12			1	2	3	4	5	6	7	8	9	10	11	12			1	2	3	4	5	6	7	8	9	10	11	12
	A	0	0	0	0	0	0	0	0	0	0	0	0		A	0	0	0	0	0	0	0	0	0	0	0	0		A	0	0	0	0	0	0	0	0	0	0	0	0
	B	0	120.743	123.332				116.106	162.752				0		B	0	136.132	133.517				115.86	128.077				0		B	0	242.098	237.447				206.045	227.771				0
	C	0	119.603	121.329				162.43					0		C	0	123.515	122.018				121.396					0		C	0	219.659	216.996				215.891					0
	D	0	118.758	124.079				169.595	165.367				0		D	0	110.151	115.466				114.331	107.966				0		D	0	195.892	205.344				203.327	192.007				0
	E	0	120.239	115.273				165.548	161.742				0		E	0	112.729	113.088				108.397	96.4487				0		E	0	200.478	201.116				192.774	171.524				0
	F	0	113.435	124.807				156.878	146.864				0		F	0	114.131	123.988				107.438	104.479				0		F	0	202.971	220.501				191.069	185.806				0
	G	0	108.075	121.157				131.673	121.052				0		G	0	123.768	137.3				121.585	106.683				0		G	0	220.108	244.174				216.226	189.725				0
	H	0	0	0	0	0	0	0	0	0	0	0	0		H	0	0	0	0	0	0	0	0	0	0	0	0		H	0	0	0	0	0	0	0	0	0	0	0	0
	Measurement 7														Measurement 7														Measurement 7
		1	2	3	4	5	6	7	8	9	10	11	12			1	2	3	4	5	6	7	8	9	10	11	12			1	2	3	4	5	6	7	8	9	10	11	12
	A	0	0	0	0	0	0	0	0	0	0	0	0		A	0	0	0	0	0	0	0	0	0	0	0	0		A	0	0	0	0	0	0	0	0	0	0	0	0
	B	0	359.612	357.564				122.697	155.105				0		B	0	150.519	141.096				123.389	139.353				0		B	0	267.683	250.925				219.435	247.825				0
	C	0	325.479	322.53				189.931					0		C	0	133.736	131.644				137.981					0		C	0	237.836	234.115				245.385					0
	D	0	342.608	380.448				186.631	169.407				0		D	0	120.257	127.106				123.941	121.928				0		D	0	213.865	226.045				220.416	216.837				0
	E	0	342.975	352.872				205.344	197.009				0		E	0	121.619	126.79				122.12	106.563				0		E	0	216.286	225.483				217.178	189.511				0
	F	0	350.749	387.579				201.603	181.024				0		F	0	116.179	132.59				121.113	121.12				0		F	0	206.612	235.798				215.387	215.4				0
	G	0	337.756	379.804				166.689	152.243				0		G	0	121.446	143.361				130.516	111.124				0		G	0	215.98	254.954				232.109	197.622				0
	H	0	0	0	0	0	0	0	0	0	0	0	0		H	0	0	0	0	0	0	0	0	0	0	0	0		H	0	0	0	0	0	0	0	0	0	0	0	0
	Measurement 8														Measurement 8														Measurement 8
		1	2	3	4	5	6	7	8	9	10	11	12			1	2	3	4	5	6	7	8	9	10	11	12			1	2	3	4	5	6	7	8	9	10	11	12
	A	0	0	0	0	0	0	0	0	0	0	0	0		A	0	0	0	0	0	0	0	0	0	0	0	0		A	0	0	0	0	0	0	0	0	0	0	0	0
	B	0	387.58	396.175				136.607	181.103				0		B	0	131.595	128.701				113.699	126.926				0		B	0	234.028	228.882				202.202	225.726				0
	C	0	369.867	358.973				208.441					0		C	0	118.622	117.71				122.412					0		C	0	210.958	209.335				217.697					0
	D	0	386.775	401.677				207.474	188.031				0		D	0	106.112	112.104				116.667	112.827				0		D	0	188.709	199.366				207.48	200.651				0
	E	0	388.099	372.01				219.736	210.873				0		E	0	109.043	109.542				115.207	98.0244				0		E	0	193.923	194.81				204.884	174.327				0
	F	0	376.442	410.461				211.313	189.877				0		F	0	105.028	119.736				113.926	110.338				0		F	0	186.782	212.938				202.606	196.225				0
	G	0	343.629	390.899				174.451	165.69				0		G	0	108.501	130.77				124.152	106.185				0		G	0	192.958	232.562				220.791	188.839				0
	H	0	0	0	0	0	0	0	0	0	0	0	0		H	0	0	0	0	0	0	0	0	0	0	0	0		H	0	0	0	0	0	0	0	0	0	0	0	0
	Measurement 9														Measurement 9														Measurement 9
		1	2	3	4	5	6	7	8	9	10	11	12			1	2	3	4	5	6	7	8	9	10	11	12			1	2	3	4	5	6	7	8	9	10	11	12
	A	0	0	0	0	0	0	0	0	0	0	0	0		A	0	0	0	0	0	0	0	0	0	0	0	0		A	0	0	0	0	0	0	0	0	0	0	0	0
	B	0	353.862	372.187				126.267	168.937				0		B	0	136.24	128.665				120.786	136.329				0		B	0	242.289	228.818				214.806	242.447				0
	C	0	349.648	333.388				203.983					0		C	0	118.148	116.609				119.987					0		C	0	210.114	207.378				213.385					0
	D	0	370.362	377.3				194.316	181.386				0		D	0	106.873	112.128				121.315	111.683				0		D	0	190.062	199.408				215.746	198.616				0
	E	0	365.493	348.719				206.99	202.55				0		E	0	110.058	113.021				117.369	96.2447				0		E	0	195.726	200.997				208.729	171.162				0
	F	0	360.177	377.036				195.866	177.953				0		F	0	100.382	123.681				116.536	110.145				0		F	0	178.52	219.955				207.247	195.881				0
	G	0	320.785	352.433				162.917	150.426				0		G	0	113.908	134.674				126.56	109.26				0		G	0	202.574	239.505				225.073	194.309				0
	H	0	0	0	0	0	0	0	0	0	0	0	0		H	0	0	0	0	0	0	0	0	0	0	0	0		H	0	0	0	0	0	0	0	0	0	0	0	0
	Measurement 10														Measurement 10														Measurement 10
		1	2	3	4	5	6	7	8	9	10	11	12			1	2	3	4	5	6	7	8	9	10	11	12			1	2	3	4	5	6	7	8	9	10	11	12
	A	0	0	0	0	0	0	0	0	0	0	0	0		A	0	0	0	0	0	0	0	0	0	0	0	0		A	0	0	0	0	0	0	0	0	0	0	0	0
	B	0	90.7841	89.3507				86.5481	117.075				0		B	0	139.632	142.116				123.215	133.485				0		B	0	248.322	252.739				219.126	237.39				0
	C	0	87.9337	90.0382				114.957					0		C	0	125.109	133.751				133.405					0		C	0	222.494	237.863				237.247					0
	D	0	83.544	90.6659				120.429	116.285				0		D	0	115.434	128.005				128.575	125.49				0		D	0	205.288	227.644				228.657	223.172				0
	E	0	87.2852	84.2095				120.475	114.937				0		E	0	119.086	125.107				131.084	118.116				0		E	0	211.783	222.49				233.12	210.058				0
	F	0	81.5342	90.4082				112.819	104.507				0		F	0	111.972	134.444				130.838	118.796				0		F	0	199.131	239.095				232.682	211.266				0
	G	0	79.77	96.4878				95.2492	87.6248				0		G	0	117.784	161.138				129.626	112.149				0		G	0	209.466	286.567				230.527	199.446				0
	H	0	0	0	0	0	0	0	0	0	0	0	0		H	0	0	0	0	0	0	0	0	0	0	0	0		H	0	0	0	0	0	0	0	0	0	0	0	0
	Measurement 11														Measurement 11														Measurement 11
		1	2	3	4	5	6	7	8	9	10	11	12			1	2	3	4	5	6	7	8	9	10	11	12			1	2	3	4	5	6	7	8	9	10	11	12
	A	0	0	0	0	0	0	0	0	0	0	0	0		A	0	0	0	0	0	0	0	0	0	0	0	0		A	0	0	0	0	0	0	0	0	0	0	0	0
	B	0	93.8084	93.6464				89.2186	120.739				0		B	0	129.405	130.848				111.038	122.994				0		B	0	230.134	232.701				197.471	218.732				0
	C	0	92.0359	94.2812				120.028					0		C	0	116.961	121.936				119.649					0		C	0	208.004	216.851				212.784					0
	D	0	89.3152	95.141				125.747	121.111				0		D	0	106.966	117.208				117.436	115.236				0		D	0	190.228	208.443				208.849	204.935				0
	E	0	92.1282	88.4443				124.583	118.749				0		E	0	109.706	111.621				114.908	103.845				0		E	0	195.101	198.507				204.353	184.678				0
	F	0	87.124	96.3844				117.064	108.107				0		F	0	103.899	121.556				117.127	110.389				0		F	0	184.774	216.175				208.299	196.316				0
	G	0	83.1604	102.694				98.566	91.757				0		G	0	107.98	145.476				120.503	101.611				0		G	0	192.031	258.714				214.302	180.704				0
	H	0	0	0	0	0	0	0	0	0	0	0	0		H	0	0	0	0	0	0	0	0	0	0	0	0		H	0	0	0	0	0	0	0	0	0	0	0	0
	Measurement 12														Measurement 12														Measurement 12
		1	2	3	4	5	6	7	8	9	10	11	12			1	2	3	4	5	6	7	8	9	10	11	12			1	2	3	4	5	6	7	8	9	10	11	12
	A	0	0	0	0	0	0	0	0	0	0	0	0		A	0	0	0	0	0	0	0	0	0	0	0	0		A	0	0	0	0	0	0	0	0	0	0	0	0
	B	0	92.1215	92.3937				90.7919	122.857				0		B	0	130.78	128.613				110.492	120.784				0		B	0	232.578	228.725				196.5	214.802				0
	C	0	90.9043	93.3559				122.551					0		C	0	113.797	116.677				116.763					0		C	0	202.376	207.498				207.652					0
	D	0	88.1882	94.4103				126.945	122.151				0		D	0	104.156	113.526				115.364	112.25				0		D	0	185.232	201.894				205.163	199.625				0
	E	0	89.957	87.7463				126	119.205				0		E	0	106.693	107.161				110.978	99.5712				0		E	0	189.743	190.576				197.364	177.077				0
	F	0	86.0318	95.1518				117.831	109.257				0		F	0	101.947	118.486				112.506	107.782				0		F	0	181.302	210.715				200.081	191.679				0
	G	0	81.6512	102.093				99.7069	92.1593				0		G	0	110.225	136.054				116.969	101.147				0		G	0	196.023	241.958				208.018	179.88				0
	H	0	0	0	0	0	0	0	0	0	0	0	0		H	0	0	0	0	0	0	0	0	0	0	0	0		H	0	0	0	0	0	0	0	0	0	0	0	0
OCR Group Data (pmol/min):
Measurement:	Measurement 1	Measurement 2	Measurement 3	Measurement 4	Measurement 5	Measurement 6	Measurement 7	Measurement 8	Measurement 9	Measurement 10	Measurement 11	Measurement 12
Time (min):	1.88333	10.7667	19.65	28.7667	37.65	46.5333	55.65	64.5333	73.4167	82.5333	91.4167	100.283
Background	0	0	0	0	0	0	0	0	0	0	0	0
WTMSC	235.657	228.26	229.012	122.492	122.129	119.236	353.331	381.882	356.783	87.6676	92.347	91.1671
KOMSC	240.049	223.107	216.909	152.955	153.4	150.91	175.244	190.327	179.236	108.264	112.334	113.587
OCR Group Error (pmol/min)	StandardDeviation
Measurement:	Measurement 1	Measurement 2	Measurement 3	Measurement 4	Measurement 5	Measurement 6	Measurement 7	Measurement 8	Measurement 9	Measurement 10	Measurement 11	Measurement 12
Time (min):	1.88333	10.7667	19.65	28.7667	37.65	46.5333	55.65	64.5333	73.4167	82.5333	91.4167	100.283
Background	0	0	0	0	0	0	0	0	0	0	0	0
WTMSC	13.0851	10.3145	10.464	4.901	5.13568	4.83275	21.0251	18.7053	17.3905	4.68685	4.99985	5.15237
KOMSC	38.3998	34.7733	32.1119	20.0252	19.7924	19.2029	25.0128	24.8696	25.3862	12.768	13.2872	13.4606
ECAR Group Data (pmol/min)
Measurement:	Measurement 1	Measurement 2	Measurement 3	Measurement 4	Measurement 5	Measurement 6	Measurement 7	Measurement 8	Measurement 9	Measurement 10	Measurement 11	Measurement 12
Time (min):	1.88333	10.7667	19.65	28.7667	37.65	46.5333	55.65	64.5333	73.4167	82.5333	91.4167	100.283
Background	0	0	0	0	0	0	0	0	0	0	0	0
WTMSC	91.5305	88.9056	89.097	122.939	125.205	122.15	130.529	116.455	117.866	129.465	118.63	115.676
KOMSC	76.8455	83.6166	89.389	122.214	114.002	112.06	123.559	114.578	116.929	125.889	114.067	111.328
ECAR Group Error (pmol/min)	StandardDeviation
Measurement:	Measurement 1	Measurement 2	Measurement 3	Measurement 4	Measurement 5	Measurement 6	Measurement 7	Measurement 8	Measurement 9	Measurement 10	Measurement 11	Measurement 12
Time (min):	1.88333	10.7667	19.65	28.7667	37.65	46.5333	55.65	64.5333	73.4167	82.5333	91.4167	100.283
Background	0	0	0	0	0	0	0	0	0	0	0	0
WTMSC	9.17002	7.21698	7.47155	8.93609	8.57368	9.46736	10.4043	9.64658	11.0033	13.8067	12.0817	11.0037
KOMSC	17.9304	13.9704	12.6128	8.47486	8.77126	9.1413	9.82948	8.22785	10.3591	7.02619	6.76318	6.5159
PPR Group Data (pmol/min)
Measurement:	Measurement 1	Measurement 2	Measurement 3	Measurement 4	Measurement 5	Measurement 6	Measurement 7	Measurement 8	Measurement 9	Measurement 10	Measurement 11	Measurement 12
Time (min):	1.88333	10.7667	19.65	28.7667	37.65	46.5333	55.65	64.5333	73.4167	82.5333	91.4167	100.283
Background	0	0	0	0	0	0	0	0	0	0	0	0
WTMSC	162.778	158.11	158.45	218.634	222.664	217.232	232.132	207.104	209.612	230.24	210.972	205.718
KOMSC	136.662	148.704	158.969	217.346	202.741	199.288	219.737	203.766	207.946	223.881	202.857	197.986
PPR Group Error (pmol/min)	StandardDeviation
Measurement:	Measurement 1	Measurement 2	Measurement 3	Measurement 4	Measurement 5	Measurement 6	Measurement 7	Measurement 8	Measurement 9	Measurement 10	Measurement 11	Measurement 12
Time (min):	1.88333	10.7667	19.65	28.7667	37.65	46.5333	55.65	64.5333	73.4167	82.5333	91.4167	100.283
Background	0	0	0	0	0	0	0	0	0	0	0	0
WTMSC	16.308	12.8347	13.2874	15.8919	15.2474	16.8368	18.5029	17.1555	19.5682	24.5538	21.486	19.569
KOMSC	31.8873	24.845	22.4307	15.0717	15.5988	16.2569	17.4808	14.6324	18.4227	12.4954	12.0276	11.5879
Fig. 8e		WT												KO
	Basal OCR	144.273	136.746	138.726	138.309	132.012	126.726	151.425	132.311	141.944	132.168	148.45	131.049	63.5488	114.069	118.301	114.566	108.763	87.3475	108.376		115.799	121.351	109.187	75.2398
	ATP Production	115.652	108.048	108.157	108.027	104.609	100.302	120.487	104.337	112.275	104.642	118.795	111.985	38.2347	74.1905	75.6507	75.0186	69.7156	55.3818	68.4813		72.5835	78.8143	71.579	46.3468
	Proton leak	28.6219	28.6986	30.5697	30.2821	27.4031	26.4241	30.9382	27.9735	29.669	27.5263	29.6554	19.0639	25.3142	39.8784	42.65	39.5479	39.047	31.9656	39.8948		43.2157	42.5371	37.6079	28.8931
	Maximal Respiration	295.459	278.963	298.587	298.142	290.41	261.978	303.781	265.617	307.267	284.264	315.309	288.806	63.5488	114.069	118.301	114.566	108.763	87.3475	108.376		115.799	121.351	109.187	75.2398
	Spare Respiratory Capacity	151.185	142.217	159.861	159.833	158.398	135.251	152.356	133.306	165.323	152.096	166.859	157.757	0	0	0	0	0	0	0		0	0	0	0
	Non-Mitochondrial Respiration	92.1215	90.9043	88.1882	89.957	86.0318	81.6512	92.3937	93.3559	94.4103	87.7463	95.1518	102.093	90.7919	122.551	126.945	126	117.831	99.7069	122.857		122.151	119.205	109.257	92.1593
Fig. 8f
	Exo FAO		Endo FAO
	+/+	-/-	+/+	-/-
	0.27	0.21	0.347	0.0581
	0.271	0.112	0.349	0.0594
	0.248	0.111	0.356	0.1792
	0.259	0.081	0.397	0.0676
		0.085		0.0639
		0.112		0.069

[truncated: 10 more sheets: Fig.9, ExtFig4, ExtFig5 blots, ExtFig5 blots..Contd., ExtFig5, ExtFig6 blots, ExtFig7, ExtFig10, ExtFig12 blots, ExtFig12]
